# Supplementary material for: Key Immunological Functions Involved in the Progression of Epithelial Ovarian Serous Carcinoma Discovered by the Gene Ontology-Based Immunofunctionome Analysis
Source: Int J Mol Sci. 2018 Oct 24;19(11):3311. doi: 10.3390/ijms19113311 (PMC6274992; doi:10.3390/ijms19113311)
Supplement: Supplementary file 1 [file ijms-19-03311-s001.zip]

Archive with 3 entries (3 files):
- Table S1 caselist.xlsx
- Table S2 immunofunctionome stage I-IV table.xlsx
- Table S3 DEGs for stage I-IV.xlsx
