# Supplementary material for: Key Immunological Functions Involved in the Progression of Epithelial Ovarian Serous Carcinoma Discovered by the Gene Ontology-Based Immunofunctionome Analysis
Source: Int J Mol Sci. 2018 Oct 24;19(11):3311. doi: 10.3390/ijms19113311 (PMC6274992; doi:10.3390/ijms19113311)
Supplement: Supplementary file 1 [file ijms-19-03311-s001.zip › Table S2 immunofunctionome stage I-IV table.xlsx]

## Sheet: 工作表1
stage I				stage II				stage III				stage IV
geneset	p value	GOid		geneset	p value	GOid		geneset	p value	GOid		geneset	p value	GOid
GO_POSITIVE_REGULATION_OF_B_CELL_MEDIATED_IMMUNITY	1.97176e-14	GO:0002714		GO_REGULATION_OF_B_CELL_MEDIATED_IMMUNITY	1.12744e-15	GO:0002712		GO_NEGATIVE_REGULATION_OF_CD4_POSITIVE_ALPHA_BETA_T_CELL_ACTIVATION	2.13618e-62	GO:2000515		GO_REGULATION_OF_B_CELL_MEDIATED_IMMUNITY	6.52159e-36	GO:0002712
GO_T_CELL_DIFFERENTIATION_INVOLVED_IN_IMMUNE_RESPONSE	2.63484e-14	GO:0002292		GO_POSITIVE_REGULATION_OF_B_CELL_MEDIATED_IMMUNITY	1.33155e-15	GO:0002714		GO_NEGATIVE_REGULATION_OF_ALPHA_BETA_T_CELL_ACTIVATION	5.16503e-54	GO:0046636		GO_POSITIVE_REGULATION_OF_B_CELL_MEDIATED_IMMUNITY	2.07856e-33	GO:0002714
GO_REGULATION_OF_B_CELL_MEDIATED_IMMUNITY	5.38557e-14	GO:0002712		GO_REGULATION_OF_ISOTYPE_SWITCHING	2.52976e-14	GO:0045191		GO_NEGATIVE_REGULATION_OF_ADAPTIVE_IMMUNE_RESPONSE	1.09147e-48	GO:0002820		GO_REGULATION_OF_ISOTYPE_SWITCHING	1.75647e-32	GO:0045191
GO_CYTOKINE_PRODUCTION_INVOLVED_IN_IMMUNE_RESPONSE	5.396e-14	GO:0002367		GO_CYTOKINE_PRODUCTION_INVOLVED_IN_IMMUNE_RESPONSE	4.24981e-13	GO:0002367		GO_ERYTHROCYTE_HOMEOSTASIS	1.64575e-46	GO:0034101		GO_NEGATIVE_REGULATION_OF_RESPONSE_TO_ENDOPLASMIC_RETICULUM_STRESS	3.01057e-29	GO:1903573
GO_REGULATION_OF_ISOTYPE_SWITCHING	3.81668e-12	GO:0045191		GO_T_CELL_DIFFERENTIATION_INVOLVED_IN_IMMUNE_RESPONSE	2.75993e-11	GO:0002292		GO_MYELOID_CELL_HOMEOSTASIS	3.48156e-45	GO:0002262		GO_POSITIVE_REGULATION_OF_IMMUNOGLOBULIN_PRODUCTION	3.01057e-29	GO:0002639
GO_NEGATIVE_REGULATION_OF_CD4_POSITIVE_ALPHA_BETA_T_CELL_ACTIVATION	6.81273e-12	GO:2000515		GO_NEGATIVE_REGULATION_OF_ERAD_PATHWAY	8.09295e-11	GO:1904293		GO_REGULATION_OF_REMOVAL_OF_SUPEROXIDE_RADICALS	4.25469e-45	GO:2000121		GO_REGULATION_OF_IMMUNOGLOBULIN_PRODUCTION	3.01057e-29	GO:0002637
GO_NEGATIVE_REGULATION_OF_ALPHA_BETA_T_CELL_DIFFERENTIATION	8.41515e-11	GO:0046639		GO_NEGATIVE_REGULATION_OF_CD4_POSITIVE_ALPHA_BETA_T_CELL_ACTIVATION	8.76402e-11	GO:2000515		GO_REGULATION_OF_DOUBLE_STRAND_BREAK_REPAIR	6.61432e-44	GO:2000779		GO_NEGATIVE_REGULATION_OF_ADAPTIVE_IMMUNE_RESPONSE	7.09448e-29	GO:0002820
GO_REGULATION_OF_LYMPHOCYTE_CHEMOTAXIS	1.39175e-10	GO:1901623		GO_POSITIVE_REGULATION_OF_IMMUNOGLOBULIN_PRODUCTION	8.76402e-11	GO:0002639		GO_T_CELL_DIFFERENTIATION_INVOLVED_IN_IMMUNE_RESPONSE	1.58924e-43	GO:0002292		GO_REGULATION_OF_DNA_REPAIR	1.33868e-28	GO:0006282
GO_POSITIVE_REGULATION_OF_IMMUNOGLOBULIN_PRODUCTION	4.78237e-10	GO:0002639		GO_REGULATION_OF_IMMUNOGLOBULIN_PRODUCTION	1.01829e-10	GO:0002637		GO_MYD88_DEPENDENT_TOLL_LIKE_RECEPTOR_SIGNALING_PATHWAY	2.91511e-43	GO:0002755		GO_REGULATION_OF_ADAPTIVE_IMMUNE_RESPONSE	1.67282e-28	GO:0002819
GO_NEGATIVE_REGULATION_OF_ALPHA_BETA_T_CELL_ACTIVATION	1.31943e-09	GO:0046636		GO_REGULATION_OF_ADAPTIVE_IMMUNE_RESPONSE	1.49706e-10	GO:0002819		GO_REGULATION_OF_DNA_REPAIR	9.50754e-42	GO:0006282		GO_T_CELL_DIFFERENTIATION_INVOLVED_IN_IMMUNE_RESPONSE	2.84204e-28	GO:0002292
GO_POSITIVE_REGULATION_OF_ACTIVATED_T_CELL_PROLIFERATION	1.86786e-09	GO:0042104		GO_NEGATIVE_REGULATION_OF_ADAPTIVE_IMMUNE_RESPONSE	1.86074e-10	GO:0002820		GO_REGULATION_OF_ENDOPLASMIC_RETICULUM_STRESS_INDUCED_INTRINSIC_APOPTOTIC_SIGNALING_PATHWAY	1.51219e-41	GO:1902235		GO_CYTOKINE_PRODUCTION_INVOLVED_IN_IMMUNE_RESPONSE	3.09602e-28	GO:0002367
GO_NEGATIVE_REGULATION_OF_ADAPTIVE_IMMUNE_RESPONSE	3.45899e-09	GO:0002820		GO_POSITIVE_REGULATION_OF_ADAPTIVE_IMMUNE_RESPONSE	2.74426e-10	GO:0002821		GO_REGULATION_OF_HUMORAL_IMMUNE_RESPONSE	2.38877e-41	GO:0002920		GO_REGULATION_OF_HUMORAL_IMMUNE_RESPONSE	3.09602e-28	GO:0002920
GO_NEGATIVE_REGULATION_OF_RESPONSE_TO_ENDOPLASMIC_RETICULUM_STRESS	3.90361e-09	GO:1903573		GO_REGULATION_OF_LYMPHOCYTE_CHEMOTAXIS	2.74426e-10	GO:1901623		GO_B_CELL_PROLIFERATION	3.56609e-41	GO:0042100		GO_NEGATIVE_REGULATION_OF_CD4_POSITIVE_ALPHA_BETA_T_CELL_ACTIVATION	1.05798e-27	GO:2000515
GO_POSITIVE_REGULATION_OF_ADAPTIVE_IMMUNE_RESPONSE	4.99993e-09	GO:0002821		GO_POSITIVE_REGULATION_OF_DNA_REPAIR	1.16436e-09	GO:0045739		GO_REGULATION_OF_CD4_POSITIVE_ALPHA_BETA_T_CELL_ACTIVATION	1.55963e-40	GO:2000514		GO_REGULATION_OF_LYMPHOCYTE_MEDIATED_IMMUNITY	3.41839e-27	GO:0002706
GO_REGULATION_OF_IMMUNOGLOBULIN_PRODUCTION	5.31046e-09	GO:0002637		GO_REGULATION_OF_LYMPHOCYTE_MEDIATED_IMMUNITY	1.64639e-09	GO:0002706		GO_CELLULAR_RESPONSE_TO_STARVATION	4.11641e-40	GO:0009267		GO_JNK_CASCADE	4.27412e-27	GO:0007254
GO_REGULATION_OF_ADAPTIVE_IMMUNE_RESPONSE	6.6858e-09	GO:0002819		GO_REGULATION_OF_ERAD_PATHWAY	1.77847e-09	GO:1904292		GO_T_CELL_ACTIVATION_INVOLVED_IN_IMMUNE_RESPONSE	8.10051e-40	GO:0002286		GO_NEGATIVE_REGULATION_OF_STRESS_ACTIVATED_PROTEIN_KINASE_SIGNALING_CASCADE	5.66108e-27	GO:0070303
GO_T_CELL_ACTIVATION_INVOLVED_IN_IMMUNE_RESPONSE	8.8261e-09	GO:0002286		GO_REGULATION_OF_DNA_REPAIR	2.54746e-09	GO:0006282		GO_LYMPHOCYTE_ACTIVATION_INVOLVED_IN_IMMUNE_RESPONSE	1.18184e-39	GO:0002285		GO_POSITIVE_REGULATION_OF_DNA_REPAIR	5.66108e-27	GO:0045739
GO_REGULATION_OF_MACROPHAGE_ACTIVATION	1.45317e-08	GO:0043030		GO_NEGATIVE_REGULATION_OF_RESPONSE_TO_ENDOPLASMIC_RETICULUM_STRESS	6.83746e-09	GO:1903573		GO_REGULATION_OF_T_HELPER_1_TYPE_IMMUNE_RESPONSE	1.41257e-39	GO:0002825		GO_REGULATION_OF_DOUBLE_STRAND_BREAK_REPAIR	5.7206e-27	GO:2000779
GO_REGULATION_OF_LYMPHOCYTE_MEDIATED_IMMUNITY	2.56862e-08	GO:0002706		GO_REGULATION_OF_DOUBLE_STRAND_BREAK_REPAIR	7.04024e-09	GO:2000779		GO_NATURAL_KILLER_CELL_ACTIVATION_INVOLVED_IN_IMMUNE_RESPONSE	3.45542e-39	GO:0002323		GO_REGULATION_OF_REMOVAL_OF_SUPEROXIDE_RADICALS	3.61202e-26	GO:2000121
GO_REGULATION_OF_ACTIVATED_T_CELL_PROLIFERATION	2.73912e-08	GO:0046006		GO_NEGATIVE_REGULATION_OF_ALPHA_BETA_T_CELL_ACTIVATION	7.70256e-09	GO:0046636		GO_REGULATION_OF_ALPHA_BETA_T_CELL_PROLIFERATION	3.49123e-39	GO:0046640		GO_POSITIVE_REGULATION_OF_ADAPTIVE_IMMUNE_RESPONSE	8.08386e-26	GO:0002821
GO_POSITIVE_REGULATION_OF_LYMPHOCYTE_MEDIATED_IMMUNITY	9.80743e-08	GO:0002708		GO_POSITIVE_REGULATION_OF_ACTIVATED_T_CELL_PROLIFERATION	9.91428e-09	GO:0042104		GO_DENDRITIC_CELL_DIFFERENTIATION	4.93376e-39	GO:0097028		GO_NEGATIVE_REGULATION_OF_LYMPHOCYTE_MEDIATED_IMMUNITY	8.45345e-26	GO:0002707
GO_REGULATION_OF_MONONUCLEAR_CELL_MIGRATION	1.80069e-07	GO:0071675		GO_POSITIVE_REGULATION_OF_LYMPHOCYTE_MEDIATED_IMMUNITY	9.91428e-09	GO:0002708		GO_REGULATION_OF_LYMPHOCYTE_CHEMOTAXIS	4.93376e-39	GO:1901623		GO_REGULATION_OF_ACUTE_INFLAMMATORY_RESPONSE	8.45345e-26	GO:0002673
GO_NEGATIVE_REGULATION_OF_ERAD_PATHWAY	1.95509e-07	GO:1904293		GO_REGULATION_OF_HUMORAL_IMMUNE_RESPONSE	9.91428e-09	GO:0002920		GO_NEGATIVE_REGULATION_OF_PLATELET_ACTIVATION	5.98574e-39	GO:0010544		GO_STRESS_ACTIVATED_PROTEIN_KINASE_SIGNALING_CASCADE	8.52575e-26	GO:0031098
GO_DEFENSE_RESPONSE_TO_FUNGUS	2.71968e-07	GO:0050832		GO_POSITIVE_REGULATION_OF_MACROPHAGE_ACTIVATION	1.20048e-08	GO:0043032		GO_ERYTHROCYTE_DEVELOPMENT	7.50089e-39	GO:0048821		GO_REGULATION_OF_ENDOPLASMIC_RETICULUM_UNFOLDED_PROTEIN_RESPONSE	8.64485e-26	GO:1900101
GO_REGULATION_OF_T_CELL_CHEMOTAXIS	3.98216e-07	GO:0010819		GO_NEGATIVE_REGULATION_OF_HUMORAL_IMMUNE_RESPONSE	2.17875e-08	GO:0002921		GO_NEGATIVE_REGULATION_OF_LYMPHOCYTE_MEDIATED_IMMUNITY	1.75319e-38	GO:0002707		GO_REGULATION_OF_T_HELPER_1_TYPE_IMMUNE_RESPONSE	1.34178e-25	GO:0002825
GO_XENOPHAGY	3.98216e-07	GO:0098792		GO_REGULATION_OF_MACROPHAGE_ACTIVATION	2.17875e-08	GO:0043030		GO_THYMIC_T_CELL_SELECTION	5.71633e-38	GO:0045061		GO_RESPONSE_TO_COLD	1.74221e-25	GO:0009409
GO_MYELOID_DENDRITIC_CELL_ACTIVATION	4.18881e-07	GO:0001773		GO_REGULATION_OF_REMOVAL_OF_SUPEROXIDE_RADICALS	3.00042e-08	GO:2000121		GO_POSITIVE_REGULATION_OF_ALPHA_BETA_T_CELL_PROLIFERATION	1.2037e-37	GO:0046641		GO_REGULATION_OF_MACROPHAGE_ACTIVATION	2.63729e-25	GO:0043030
GO_POSITIVE_REGULATION_OF_DNA_REPAIR	4.25407e-07	GO:0045739		GO_REGULATION_OF_T_CELL_CHEMOTAXIS	3.68063e-08	GO:0010819		GO_REGULATION_OF_LEUKOCYTE_CHEMOTAXIS	1.38675e-37	GO:0002688		GO_NEGATIVE_REGULATION_OF_ALPHA_BETA_T_CELL_ACTIVATION	3.56053e-25	GO:0046636
GO_B_CELL_PROLIFERATION	4.7314e-07	GO:0042100		GO_NEGATIVE_REGULATION_OF_ALPHA_BETA_T_CELL_DIFFERENTIATION	4.53139e-08	GO:0046639		GO_COMPLEMENT_ACTIVATION	4.48346e-37	GO:0006956		GO_REGULATION_OF_ENDOPLASMIC_RETICULUM_STRESS_INDUCED_INTRINSIC_APOPTOTIC_SIGNALING_PATHWAY	3.61052e-25	GO:1902235
GO_INNATE_IMMUNE_RESPONSE_IN_MUCOSA	5.09556e-07	GO:0002227		GO_NEGATIVE_REGULATION_OF_STRESS_ACTIVATED_PROTEIN_KINASE_SIGNALING_CASCADE	4.53139e-08	GO:0070303		GO_STRESS_ACTIVATED_PROTEIN_KINASE_SIGNALING_CASCADE	6.90161e-37	GO:0031098		GO_REGULATION_OF_RESPONSE_TO_REACTIVE_OXYGEN_SPECIES	6.85185e-25	GO:1901031
GO_REGULATION_OF_ERAD_PATHWAY	8.3909e-07	GO:1904292		GO_POSITIVE_REGULATION_OF_CELLULAR_EXTRAVASATION	6.62502e-08	GO:0002693		GO_NEGATIVE_REGULATION_OF_IMMUNE_EFFECTOR_PROCESS	7.2395e-37	GO:0002698		GO_RESPONSE_TO_PAIN	7.24601e-25	GO:0048265
GO_HUMORAL_IMMUNE_RESPONSE	8.60826e-07	GO:0006959		GO_REGULATION_OF_RESPONSE_TO_REACTIVE_OXYGEN_SPECIES	9.03467e-08	GO:1901031		GO_POSITIVE_REGULATION_OF_TRANSCRIPTION_FROM_RNA_POLYMERASE_II_PROMOTER_IN_RESPONSE_TO_STRESS	9.45635e-37	GO:0036003		GO_REGULATION_OF_IMMUNE_EFFECTOR_PROCESS	1.49063e-24	GO:0002697
GO_CD4_POSITIVE_ALPHA_BETA_T_CELL_ACTIVATION	9.25281e-07	GO:0035710		GO_RESPONSE_TO_PAIN	9.51585e-08	GO:0048265		GO_REGULATION_OF_RESPONSE_TO_REACTIVE_OXYGEN_SPECIES	1.0889e-36	GO:1901031		GO_POSITIVE_REGULATION_OF_LYMPHOCYTE_MEDIATED_IMMUNITY	1.63374e-24	GO:0002708
GO_COMPLEMENT_ACTIVATION_ALTERNATIVE_PATHWAY	1.15824e-06	GO:0006957		GO_REGULATION_OF_DNA_TEMPLATED_TRANSCRIPTION_IN_RESPONSE_TO_STRESS	1.06559e-07	GO:0043620		GO_RESPONSE_TO_STARVATION	1.2105e-36	GO:0042594		GO_POSITIVE_REGULATION_OF_MACROPHAGE_ACTIVATION	3.8296e-24	GO:0043032
GO_DEFENSE_RESPONSE_TO_GRAM_POSITIVE_BACTERIUM	1.30022e-06	GO:0050830		GO_REGULATION_OF_REGULATORY_T_CELL_DIFFERENTIATION	1.2238e-07	GO:0045589		GO_RESPONSE_TO_COLD	1.304e-36	GO:0009409		GO_CELLULAR_RESPONSE_TO_STARVATION	1.20072e-23	GO:0009267
GO_REGULATION_OF_CELLULAR_EXTRAVASATION	1.33057e-06	GO:0002691		GO_JNK_CASCADE	1.35144e-07	GO:0007254		GO_CD4_POSITIVE_ALPHA_BETA_T_CELL_ACTIVATION	4.72297e-36	GO:0035710		GO_POSITIVE_REGULATION_OF_ACTIVATED_T_CELL_PROLIFERATION	1.32994e-23	GO:0042104
GO_NEGATIVE_REGULATION_OF_STRESS_ACTIVATED_PROTEIN_KINASE_SIGNALING_CASCADE	1.65816e-06	GO:0070303		GO_REGULATION_OF_ACUTE_INFLAMMATORY_RESPONSE	1.35144e-07	GO:0002673		GO_NEGATIVE_REGULATION_OF_HUMORAL_IMMUNE_RESPONSE	7.43772e-36	GO:0002921		GO_REGULATION_OF_ERAD_PATHWAY	1.51586e-23	GO:1904292
GO_REGULATION_OF_T_HELPER_1_TYPE_IMMUNE_RESPONSE	1.79459e-06	GO:0002825		GO_REGULATION_OF_IMMUNE_EFFECTOR_PROCESS	1.4955e-07	GO:0002697		GO_CELLULAR_RESPONSE_TO_OXIDATIVE_STRESS	1.36215e-35	GO:0034599		GO_POSITIVE_REGULATION_OF_CELLULAR_EXTRAVASATION	1.7561e-23	GO:0002693
GO_SPLEEN_DEVELOPMENT	1.82758e-06	GO:0048536		GO_DEFENSE_RESPONSE_TO_FUNGUS	1.57706e-07	GO:0050832		GO_NATURAL_KILLER_CELL_MEDIATED_IMMUNITY	1.86455e-35	GO:0002228		GO_BASE_EXCISION_REPAIR	2.31523e-23	GO:0006284
GO_NEGATIVE_REGULATION_OF_CD4_POSITIVE_ALPHA_BETA_T_CELL_DIFFERENTIATION	2.17509e-06	GO:0043371		GO_BASE_EXCISION_REPAIR	1.91584e-07	GO:0006284		GO_T_CELL_SELECTION	1.89787e-35	GO:0045058		GO_B_CELL_ACTIVATION	6.07961e-23	GO:0042113
GO_POSITIVE_REGULATION_OF_MACROPHAGE_ACTIVATION	2.24916e-06	GO:0043032		GO_REGULATION_OF_RESPONSE_TO_DNA_DAMAGE_STIMULUS	1.91584e-07	GO:2001020		GO_LEUKOCYTE_MIGRATION	1.99426e-35	GO:0050900		GO_REGULATION_OF_DNA_TEMPLATED_TRANSCRIPTION_IN_RESPONSE_TO_STRESS	7.66174e-23	GO:0043620
GO_REGULATION_OF_CHRONIC_INFLAMMATORY_RESPONSE	2.24916e-06	GO:0002676		GO_REGULATION_OF_T_HELPER_1_TYPE_IMMUNE_RESPONSE	1.91584e-07	GO:0002825		GO_NEGATIVE_REGULATION_OF_STRESS_ACTIVATED_PROTEIN_KINASE_SIGNALING_CASCADE	2.66604e-35	GO:0070303		GO_REGULATION_OF_PRODUCTION_OF_MOLECULAR_MEDIATOR_OF_IMMUNE_RESPONSE	8.80928e-23	GO:0002700
GO_REGULATION_OF_ACUTE_INFLAMMATORY_RESPONSE	2.54821e-06	GO:0002673		GO_NEGATIVE_REGULATION_OF_LYMPHOCYTE_MEDIATED_IMMUNITY	1.91738e-07	GO:0002707		GO_REGULATION_OF_MONONUCLEAR_CELL_MIGRATION	2.8373e-35	GO:0071675		GO_REGULATION_OF_RESPONSE_TO_OXIDATIVE_STRESS	1.16268e-22	GO:1902882
GO_REGULATION_OF_ENDOPLASMIC_RETICULUM_UNFOLDED_PROTEIN_RESPONSE	2.76392e-06	GO:1900101		GO_REGULATION_OF_MONONUCLEAR_CELL_MIGRATION	2.26366e-07	GO:0071675		GO_POSITIVE_REGULATION_OF_CELLULAR_EXTRAVASATION	5.72128e-35	GO:0002693		GO_T_CELL_DIFFERENTIATION	1.46705e-22	GO:0030217
GO_REGULATION_OF_IMMUNE_EFFECTOR_PROCESS	3.06903e-06	GO:0002697		GO_STRESS_ACTIVATED_PROTEIN_KINASE_SIGNALING_CASCADE	2.39262e-07	GO:0031098		GO_REGULATION_OF_ANTIGEN_RECEPTOR_MEDIATED_SIGNALING_PATHWAY	9.52544e-35	GO:0050854		GO_NEGATIVE_REGULATION_OF_JNK_CASCADE	1.51364e-22	GO:0046329
GO_POSITIVE_REGULATION_OF_B_CELL_PROLIFERATION	3.63362e-06	GO:0030890		GO_INNATE_IMMUNE_RESPONSE_IN_MUCOSA	3.06609e-07	GO:0002227		GO_CYTOKINE_PRODUCTION_INVOLVED_IN_IMMUNE_RESPONSE	1.02213e-34	GO:0002367		GO_REGULATION_OF_RESPONSE_TO_DNA_DAMAGE_STIMULUS	1.72949e-22	GO:2001020
GO_OSTEOCLAST_DIFFERENTIATION	3.73252e-06	GO:0030316		GO_REGULATION_OF_CELLULAR_EXTRAVASATION	3.06609e-07	GO:0002691		GO_NEGATIVE_REGULATION_OF_RESPONSE_TO_ENDOPLASMIC_RETICULUM_STRESS	1.47706e-34	GO:1903573		GO_B_CELL_PROLIFERATION	1.88407e-22	GO:0042100
GO_CELLULAR_DEFENSE_RESPONSE	4.30087e-06	GO:0006968		GO_XENOPHAGY	3.53499e-07	GO:0098792		GO_POSITIVE_REGULATION_OF_DNA_REPAIR	2.05435e-34	GO:0045739		GO_LYMPHOCYTE_DIFFERENTIATION	2.52354e-22	GO:0030098
GO_GRANULOCYTE_DIFFERENTIATION	4.33729e-06	GO:0030851		GO_REGULATION_OF_ENDOPLASMIC_RETICULUM_UNFOLDED_PROTEIN_RESPONSE	3.53546e-07	GO:1900101		GO_BASE_EXCISION_REPAIR	4.61587e-34	GO:0006284		GO_POSITIVE_REGULATION_OF_PRODUCTION_OF_MOLECULAR_MEDIATOR_OF_IMMUNE_RESPONSE	2.52354e-22	GO:0002702
GO_MYELOID_DENDRITIC_CELL_DIFFERENTIATION	4.91591e-06	GO:0043011		GO_CELLULAR_RESPONSE_TO_STARVATION	5.99842e-07	GO:0009267		GO_REGULATION_OF_LEUKOCYTE_MIGRATION	4.76608e-34	GO:0002685		GO_NEGATIVE_REGULATION_OF_IMMUNE_SYSTEM_PROCESS	2.81035e-22	GO:0002683
GO_POSITIVE_REGULATION_OF_CELLULAR_EXTRAVASATION	5.09875e-06	GO:0002693		GO_NEGATIVE_REGULATION_OF_RESPONSE_TO_DNA_DAMAGE_STIMULUS	5.99842e-07	GO:2001021		GO_NEGATIVE_REGULATION_OF_T_CELL_PROLIFERATION	1.08882e-33	GO:0042130		GO_MYELOID_DENDRITIC_CELL_ACTIVATION	3.08903e-22	GO:0001773
GO_REGULATION_OF_DNA_REPAIR	5.85512e-06	GO:0006282		GO_REGULATION_OF_ENDOPLASMIC_RETICULUM_STRESS_INDUCED_INTRINSIC_APOPTOTIC_SIGNALING_PATHWAY	7.23629e-07	GO:1902235		GO_AXON_REGENERATION	2.44495e-33	GO:0031103		GO_ERYTHROCYTE_HOMEOSTASIS	3.26417e-22	GO:0034101
GO_DENDRITIC_CELL_DIFFERENTIATION	6.53098e-06	GO:0097028		GO_REGULATION_OF_ACTIVATED_T_CELL_PROLIFERATION	7.3088e-07	GO:0046006		GO_REGULATION_OF_ISOTYPE_SWITCHING	3.07019e-33	GO:0045191		GO_MYD88_DEPENDENT_TOLL_LIKE_RECEPTOR_SIGNALING_PATHWAY	3.82201e-22	GO:0002755
GO_COMPLEMENT_ACTIVATION	8.06702e-06	GO:0006956		GO_REGULATION_OF_P38MAPK_CASCADE	8.18545e-07	GO:1900744		GO_POSITIVE_REGULATION_OF_ERYTHROCYTE_DIFFERENTIATION	1.47987e-32	GO:0045648		GO_SPLEEN_DEVELOPMENT	4.17267e-22	GO:0048536
GO_REGULATION_OF_HUMORAL_IMMUNE_RESPONSE	8.51521e-06	GO:0002920		GO_REGULATION_OF_RESPONSE_TO_OXIDATIVE_STRESS	9.70486e-07	GO:1902882		GO_NEGATIVE_REGULATION_OF_IMMUNE_RESPONSE	3.30738e-32	GO:0050777		GO_REGULATION_OF_IMMUNOGLOBULIN_SECRETION	4.31535e-22	GO:0051023
GO_T_CELL_LINEAGE_COMMITMENT	9.08856e-06	GO:0002360		GO_REGULATION_OF_PRODUCTION_OF_MOLECULAR_MEDIATOR_OF_IMMUNE_RESPONSE	9.94765e-07	GO:0002700		GO_REGULATION_OF_B_CELL_MEDIATED_IMMUNITY	3.3993e-32	GO:0002712		GO_CD4_POSITIVE_ALPHA_BETA_T_CELL_ACTIVATION	4.76053e-22	GO:0035710
GO_NEGATIVE_REGULATION_OF_LYMPHOCYTE_MEDIATED_IMMUNITY	1.17247e-05	GO:0002707		GO_REGULATION_OF_LEUKOCYTE_MEDIATED_IMMUNITY	1.04845e-06	GO:0002703		GO_JNK_CASCADE	4.36089e-32	GO:0007254		GO_REGULATION_OF_CELLULAR_RESPONSE_TO_STRESS	5.33186e-22	GO:0080135
GO_REGULATION_OF_ANTIGEN_RECEPTOR_MEDIATED_SIGNALING_PATHWAY	1.17247e-05	GO:0050854		GO_REGULATION_OF_TRANSCRIPTION_FROM_RNA_POLYMERASE_II_PROMOTER_IN_RESPONSE_TO_HYPOXIA	1.06517e-06	GO:0061418		GO_IRE1_MEDIATED_UNFOLDED_PROTEIN_RESPONSE	4.88212e-32	GO:0036498		GO_REGULATION_OF_ACTIVATED_T_CELL_PROLIFERATION	6.22677e-22	GO:0046006
GO_LYMPHOCYTE_ACTIVATION_INVOLVED_IN_IMMUNE_RESPONSE	1.17493e-05	GO:0002285		GO_OSTEOCLAST_DIFFERENTIATION	1.06861e-06	GO:0030316		GO_B_CELL_ACTIVATION	5.03498e-32	GO:0042113		GO_REGULATION_OF_LEUKOCYTE_MEDIATED_IMMUNITY	9.15298e-22	GO:0002703
GO_NEGATIVE_REGULATION_OF_JNK_CASCADE	1.52296e-05	GO:0046329		GO_DEFENSE_RESPONSE_TO_GRAM_POSITIVE_BACTERIUM	1.14395e-06	GO:0050830		GO_NEGATIVE_REGULATION_OF_ANTIGEN_RECEPTOR_MEDIATED_SIGNALING_PATHWAY	6.50738e-32	GO:0050858		GO_POSITIVE_REGULATION_OF_B_CELL_PROLIFERATION	1.07802e-21	GO:0030890
GO_LYMPH_NODE_DEVELOPMENT	1.61838e-05	GO:0048535		GO_CD4_POSITIVE_ALPHA_BETA_T_CELL_ACTIVATION	1.39253e-06	GO:0035710		GO_NEGATIVE_REGULATION_OF_JNK_CASCADE	8.85191e-32	GO:0046329		GO_NEGATIVE_REGULATION_OF_ALPHA_BETA_T_CELL_DIFFERENTIATION	1.452e-21	GO:0046639
GO_POSITIVE_REGULATION_OF_LEUKOCYTE_MEDIATED_IMMUNITY	1.92405e-05	GO:0002705		GO_INNATE_IMMUNE_RESPONSE_ACTIVATING_CELL_SURFACE_RECEPTOR_SIGNALING_PATHWAY	1.39253e-06	GO:0002220		GO_NEGATIVE_REGULATION_OF_IMMUNE_SYSTEM_PROCESS	1.05196e-31	GO:0002683		GO_REGULATION_OF_P38MAPK_CASCADE	1.76186e-21	GO:1900744
GO_REGULATION_OF_LEUKOCYTE_MEDIATED_IMMUNITY	2.04687e-05	GO:0002703		GO_REGULATION_OF_ANTIGEN_RECEPTOR_MEDIATED_SIGNALING_PATHWAY	1.70539e-06	GO:0050854		GO_REGULATION_OF_MACROPHAGE_ACTIVATION	1.32585e-31	GO:0043030		GO_XENOPHAGY	1.96431e-21	GO:0098792
GO_AXON_REGENERATION	2.28332e-05	GO:0031103		GO_T_HELPER_1_TYPE_IMMUNE_RESPONSE	1.78974e-06	GO:0042088		GO_RESPONSE_TO_PAIN	1.47187e-31	GO:0048265		GO_POSITIVE_REGULATION_OF_T_HELPER_1_TYPE_IMMUNE_RESPONSE	2.03666e-21	GO:0002827
GO_REGULATION_OF_LEUKOCYTE_CHEMOTAXIS	2.61451e-05	GO:0002688		GO_POSITIVE_REGULATION_OF_PRODUCTION_OF_MOLECULAR_MEDIATOR_OF_IMMUNE_RESPONSE	2.10113e-06	GO:0002702		GO_REGULATION_OF_RESPONSE_TO_DNA_DAMAGE_STIMULUS	2.3675e-31	GO:2001020		GO_B_CELL_DIFFERENTIATION	2.55996e-21	GO:0030183
GO_POSITIVE_REGULATION_OF_B_CELL_ACTIVATION	2.61888e-05	GO:0050871		GO_POSITIVE_REGULATION_OF_TRANSCRIPTION_FROM_RNA_POLYMERASE_II_PROMOTER_IN_RESPONSE_TO_STRESS	2.12625e-06	GO:0036003		GO_REGULATION_OF_CHRONIC_INFLAMMATORY_RESPONSE	2.55623e-31	GO:0002676		GO_NEGATIVE_REGULATION_OF_HUMORAL_IMMUNE_RESPONSE	2.6747e-21	GO:0002921
GO_REGULATION_OF_RESPONSE_TO_REACTIVE_OXYGEN_SPECIES	2.61888e-05	GO:1901031		GO_AXON_REGENERATION	2.54405e-06	GO:0031103		GO_MYELOID_CELL_DEVELOPMENT	3.30216e-31	GO:0061515		GO_COMPLEMENT_ACTIVATION	2.75233e-21	GO:0006956
GO_B_CELL_DIFFERENTIATION	2.75111e-05	GO:0030183		GO_MITOTIC_G2_DNA_DAMAGE_CHECKPOINT	2.74611e-06	GO:0007095		GO_REGULATION_OF_HEMATOPOIETIC_PROGENITOR_CELL_DIFFERENTIATION	4.1734e-31	GO:1901532		GO_CELLULAR_RESPONSE_TO_OXIDATIVE_STRESS	2.81972e-21	GO:0034599
GO_POSITIVE_REGULATION_OF_PRODUCTION_OF_MOLECULAR_MEDIATOR_OF_IMMUNE_RESPONSE	3.03311e-05	GO:0002702		GO_B_CELL_ACTIVATION	3.04055e-06	GO:0042113		GO_TOLERANCE_INDUCTION	4.2591e-31	GO:0002507		GO_REGULATION_OF_INFLAMMATORY_RESPONSE	3.12328e-21	GO:0050727
GO_RESPONSE_TO_IMMOBILIZATION_STRESS	3.40684e-05	GO:0035902		GO_MYELOID_CELL_HOMEOSTASIS	3.08471e-06	GO:0002262		GO_REGULATION_OF_MACROPHAGE_CHEMOTAXIS	6.63246e-31	GO:0010758		GO_POSITIVE_REGULATION_OF_TRANSCRIPTION_FROM_RNA_POLYMERASE_II_PROMOTER_IN_RESPONSE_TO_STRESS	4.93682e-21	GO:0036003
GO_LYMPHOCYTE_DIFFERENTIATION	3.86893e-05	GO:0030098		GO_ERYTHROCYTE_HOMEOSTASIS	3.21679e-06	GO:0034101		GO_NEGATIVE_REGULATION_OF_ENDOPLASMIC_RETICULUM_STRESS_INDUCED_INTRINSIC_APOPTOTIC_SIGNALING_PATHWAY	7.0464e-31	GO:1902236		GO_MYELOID_CELL_HOMEOSTASIS	7.13285e-21	GO:0002262
GO_REGULATION_OF_RESPONSE_TO_OXIDATIVE_STRESS	4.37513e-05	GO:1902882		GO_RESPONSE_TO_COLD	3.25677e-06	GO:0009409		GO_SPLEEN_DEVELOPMENT	1.10386e-30	GO:0048536		GO_REGULATION_OF_MEGAKARYOCYTE_DIFFERENTIATION	1.28678e-20	GO:0045652
GO_T_CELL_DIFFERENTIATION	4.44434e-05	GO:0030217		GO_POSITIVE_REGULATION_OF_LEUKOCYTE_MEDIATED_IMMUNITY	3.31496e-06	GO:0002705		GO_REGULATION_OF_P38MAPK_CASCADE	1.37928e-30	GO:1900744		GO_NEGATIVE_REGULATION_OF_IMMUNE_EFFECTOR_PROCESS	2.21232e-20	GO:0002698
GO_LEUKOCYTE_MIGRATION	4.96896e-05	GO:0050900		GO_GRANULOCYTE_DIFFERENTIATION	3.57117e-06	GO:0030851		GO_REGULATION_OF_CYTOKINE_SECRETION_INVOLVED_IN_IMMUNE_RESPONSE	1.53079e-30	GO:0002739		GO_ER_ASSOCIATED_UBIQUITIN_DEPENDENT_PROTEIN_CATABOLIC_PROCESS	3.34709e-20	GO:0030433
GO_B_CELL_ACTIVATION	5.57085e-05	GO:0042113		GO_NEGATIVE_REGULATION_OF_JNK_CASCADE	3.79164e-06	GO:0046329		GO_PATTERN_RECOGNITION_RECEPTOR_SIGNALING_PATHWAY	1.85229e-30	GO:0002221		GO_ERAD_PATHWAY	3.69303e-20	GO:0036503
GO_REGULATION_OF_ENDOPLASMIC_RETICULUM_STRESS_INDUCED_INTRINSIC_APOPTOTIC_SIGNALING_PATHWAY	6.04413e-05	GO:1902235		GO_LEUKOCYTE_MIGRATION	3.84511e-06	GO:0050900		GO_REGULATION_OF_NEUTROPHIL_MIGRATION	2.14941e-30	GO:1902622		GO_MYELOID_DENDRITIC_CELL_DIFFERENTIATION	3.69303e-20	GO:0043011
GO_REGULATION_OF_REMOVAL_OF_SUPEROXIDE_RADICALS	6.34738e-05	GO:2000121		GO_SPLEEN_DEVELOPMENT	3.99236e-06	GO:0048536		GO_REGULATION_OF_IMMUNE_EFFECTOR_PROCESS	3.1322e-30	GO:0002697		GO_REGULATION_OF_ANTIGEN_RECEPTOR_MEDIATED_SIGNALING_PATHWAY	3.99029e-20	GO:0050854
GO_INNATE_IMMUNE_RESPONSE_ACTIVATING_CELL_SURFACE_RECEPTOR_SIGNALING_PATHWAY	6.46542e-05	GO:0002220		GO_REGULATION_OF_CHRONIC_INFLAMMATORY_RESPONSE	4.01325e-06	GO:0002676		GO_REGULATION_OF_GRANULOCYTE_CHEMOTAXIS	1.15432e-29	GO:0071622		GO_NEGATIVE_REGULATION_OF_INFLAMMATORY_RESPONSE	4.44433e-20	GO:0050728
GO_NEGATIVE_REGULATION_OF_HUMORAL_IMMUNE_RESPONSE	6.76834e-05	GO:0002921		GO_POSITIVE_REGULATION_OF_B_CELL_ACTIVATION	4.0591e-06	GO:0050871		GO_REGULATION_OF_T_HELPER_CELL_DIFFERENTIATION	1.15432e-29	GO:0045622		GO_DENDRITIC_CELL_DIFFERENTIATION	4.46101e-20	GO:0097028
GO_POSITIVE_REGULATION_OF_LEUKOCYTE_CHEMOTAXIS	6.76834e-05	GO:0002690		GO_NEGATIVE_REGULATION_OF_CD4_POSITIVE_ALPHA_BETA_T_CELL_DIFFERENTIATION	5.64241e-06	GO:0043371		GO_NATURAL_KILLER_CELL_ACTIVATION	1.9019e-29	GO:0030101		GO_REGULATION_OF_RESPONSE_TO_STRESS	4.93319e-20	GO:0080134
GO_RESPONSE_TO_PAIN	7.43616e-05	GO:0048265		GO_COMPLEMENT_ACTIVATION	5.75651e-06	GO:0006956		GO_POSITIVE_REGULATION_OF_ENDOPLASMIC_RETICULUM_UNFOLDED_PROTEIN_RESPONSE	2.12551e-29	GO:1900103		GO_RESPONSE_TO_STARVATION	5.13404e-20	GO:0042594
GO_ORGAN_OR_TISSUE_SPECIFIC_IMMUNE_RESPONSE	0.000100801	GO:0002251		GO_B_CELL_PROLIFERATION	5.98239e-06	GO:0042100		GO_REGULATION_OF_ACUTE_INFLAMMATORY_RESPONSE	2.12551e-29	GO:0002673		GO_INNATE_IMMUNE_RESPONSE_ACTIVATING_CELL_SURFACE_RECEPTOR_SIGNALING_PATHWAY	7.4416e-20	GO:0002220
GO_CD4_POSITIVE_OR_CD8_POSITIVE_ALPHA_BETA_T_CELL_LINEAGE_COMMITMENT	0.000104569	GO:0043369		GO_POSITIVE_REGULATION_OF_B_CELL_PROLIFERATION	5.98239e-06	GO:0030890		GO_DNA_REPAIR	2.35751e-29	GO:0006281		GO_REGULATION_OF_CHRONIC_INFLAMMATORY_RESPONSE	7.4416e-20	GO:0002676
GO_BASE_EXCISION_REPAIR	0.000112971	GO:0006284		GO_POSITIVE_REGULATION_OF_ERAD_PATHWAY	5.98239e-06	GO:1904294		GO_NEGATIVE_REGULATION_OF_RESPONSE_TO_DNA_DAMAGE_STIMULUS	2.96828e-29	GO:2001021		GO_CELLULAR_RESPONSE_TO_STRESS	8.42905e-20	GO:0033554
GO_REGULATION_OF_PRODUCTION_OF_MOLECULAR_MEDIATOR_OF_IMMUNE_RESPONSE	0.000139816	GO:0002700		GO_REGULATION_OF_LEUKOCYTE_CHEMOTAXIS	5.98239e-06	GO:0002688		GO_RESPONSE_TO_INTERFERON_GAMMA	3.77716e-29	GO:0034341		GO_NEGATIVE_REGULATION_OF_RESPONSE_TO_DNA_DAMAGE_STIMULUS	9.13079e-20	GO:2001021
GO_REGULATION_OF_FEVER_GENERATION	0.000151556	GO:0031620		GO_T_CELL_ACTIVATION_INVOLVED_IN_IMMUNE_RESPONSE	6.01304e-06	GO:0002286		GO_REGULATION_OF_PRODUCTION_OF_MOLECULAR_MEDIATOR_OF_IMMUNE_RESPONSE	4.44187e-29	GO:0002700		GO_G2_DNA_DAMAGE_CHECKPOINT	1.16772e-19	GO:0031572
GO_POSITIVE_REGULATION_OF_ENDOPLASMIC_RETICULUM_UNFOLDED_PROTEIN_RESPONSE	0.000152835	GO:1900103		GO_HUMORAL_IMMUNE_RESPONSE	6.95933e-06	GO:0006959		GO_CELLULAR_RESPONSE_TO_STRESS	5.48154e-29	GO:0033554		GO_REGULATION_OF_MONONUCLEAR_CELL_MIGRATION	1.28626e-19	GO:0071675
GO_REGULATION_OF_P38MAPK_CASCADE	0.000160231	GO:1900744		GO_G2_DNA_DAMAGE_CHECKPOINT	7.11461e-06	GO:0031572		GO_POSITIVE_REGULATION_OF_LEUKOCYTE_CHEMOTAXIS	5.48154e-29	GO:0002690		GO_REGULATION_OF_STRESS_ACTIVATED_PROTEIN_KINASE_SIGNALING_CASCADE	1.28626e-19	GO:0070302
GO_REGULATION_OF_DOUBLE_STRAND_BREAK_REPAIR	0.000182331	GO:2000779		GO_REGULATION_OF_CELLULAR_RESPONSE_TO_STRESS	8.00842e-06	GO:0080135		GO_CELLULAR_RESPONSE_TO_DNA_DAMAGE_STIMULUS	6.42065e-29	GO:0006974		GO_T_CELL_SELECTION	2.10006e-19	GO:0045058
GO_REGULATION_OF_IMMUNOGLOBULIN_SECRETION	0.000194152	GO:0051023		GO_POSITIVE_REGULATION_OF_ENDOPLASMIC_RETICULUM_UNFOLDED_PROTEIN_RESPONSE	1.04125e-05	GO:1900103		GO_POSITIVE_REGULATION_OF_CD4_POSITIVE_ALPHA_BETA_T_CELL_ACTIVATION	8.76814e-29	GO:2000516		GO_REGULATION_OF_CELLULAR_EXTRAVASATION	2.14842e-19	GO:0002691
GO_POSITIVE_REGULATION_OF_INFLAMMATORY_RESPONSE	0.000197677	GO:0050729		GO_IMMUNE_RESPONSE_REGULATING_CELL_SURFACE_RECEPTOR_SIGNALING_PATHWAY	1.18094e-05	GO:0002768		GO_REGULATION_OF_RESPONSE_TO_OXIDATIVE_STRESS	1.14139e-28	GO:1902882		GO_POSITIVE_REGULATION_OF_LEUKOCYTE_MEDIATED_IMMUNITY	2.33019e-19	GO:0002705
GO_NEGATIVE_REGULATION_OF_ACUTE_INFLAMMATORY_RESPONSE	0.00020214	GO:0002674		GO_COMPLEMENT_ACTIVATION_ALTERNATIVE_PATHWAY	1.69124e-05	GO:0006957		GO_MYELOID_CELL_DIFFERENTIATION	1.63787e-28	GO:0030099		GO_REGULATION_OF_LEUKOCYTE_CHEMOTAXIS	2.34069e-19	GO:0002688
GO_REGULATION_OF_LEUKOCYTE_MIGRATION	0.00020214	GO:0002685		GO_CELLULAR_RESPONSE_TO_OXIDATIVE_STRESS	2.12679e-05	GO:0034599		GO_POSITIVE_REGULATION_OF_MACROPHAGE_ACTIVATION	2.65407e-28	GO:0043032		GO_BLOOD_COAGULATION_FIBRIN_CLOT_FORMATION	2.50989e-19	GO:0072378
GO_REGULATION_OF_REGULATORY_T_CELL_DIFFERENTIATION	0.000218461	GO:0045589		GO_CELLULAR_SENESCENCE	2.16862e-05	GO:0090398		GO_MYELOID_DENDRITIC_CELL_ACTIVATION	4.41527e-28	GO:0001773		GO_REGULATION_OF_RESPONSE_TO_WOUNDING	2.56134e-19	GO:1903034
GO_DEFENSE_RESPONSE_TO_BACTERIUM	0.000240324	GO:0042742		GO_POSITIVE_REGULATION_OF_MYELOID_LEUKOCYTE_CYTOKINE_PRODUCTION_INVOLVED_IN_IMMUNE_RESPONSE	2.3606e-05	GO:0061081		GO_NON_RECOMBINATIONAL_REPAIR	4.65017e-28	GO:0000726		GO_NEGATIVE_REGULATION_OF_LEUKOCYTE_MEDIATED_IMMUNITY	3.23471e-19	GO:0002704
GO_POSITIVE_REGULATION_OF_RESPONSE_TO_WOUNDING	0.000241989	GO:1903036		GO_REGULATION_OF_MEGAKARYOCYTE_DIFFERENTIATION	2.3606e-05	GO:0045652		GO_REGULATION_OF_ADAPTIVE_IMMUNE_RESPONSE	4.75868e-28	GO:0002819		GO_POSITIVE_REGULATION_OF_B_CELL_ACTIVATION	3.48269e-19	GO:0050871
GO_HYPEROSMOTIC_RESPONSE	0.000292194	GO:0006972		GO_B_CELL_DIFFERENTIATION	2.36254e-05	GO:0030183		GO_B_CELL_DIFFERENTIATION	6.62432e-28	GO:0030183		GO_NON_RECOMBINATIONAL_REPAIR	3.49749e-19	GO:0000726
GO_ALPHA_BETA_T_CELL_DIFFERENTIATION	0.000351636	GO:0046632		GO_LYMPHOCYTE_DIFFERENTIATION	2.44349e-05	GO:0030098		GO_PLATELET_ACTIVATION	7.95049e-28	GO:0030168		GO_REGULATION_OF_DOUBLE_STRAND_BREAK_REPAIR_VIA_HOMOLOGOUS_RECOMBINATION	4.18122e-19	GO:0010569
GO_REGULATION_OF_T_HELPER_CELL_DIFFERENTIATION	0.000369915	GO:0045622		GO_CELLULAR_DEFENSE_RESPONSE	2.58812e-05	GO:0006968		GO_REGULATION_OF_TYPE_I_INTERFERON_MEDIATED_SIGNALING_PATHWAY	1.27375e-27	GO:0060338		GO_REGULATION_OF_JNK_CASCADE	4.18589e-19	GO:0046328
GO_REGULATION_OF_MACROPHAGE_CHEMOTAXIS	0.000410389	GO:0010758		GO_REGULATION_OF_INFLAMMATORY_RESPONSE	2.58819e-05	GO:0050727		GO_ADAPTIVE_IMMUNE_RESPONSE_BASED_ON_SOMATIC_RECOMBINATION_OF_IMMUNE_RECEPTORS_BUILT_FROM_IMMUNOGLOBULIN_SUPERFAMILY_DOMAINS	1.8288e-27	GO:0002460		GO_DNA_REPAIR	5.19859e-19	GO:0006281
GO_REGULATION_OF_CD4_POSITIVE_ALPHA_BETA_T_CELL_ACTIVATION	0.000481751	GO:2000514		GO_REGULATION_OF_RESPONSE_TO_STRESS	2.76774e-05	GO:0080134		GO_ACTIVATION_OF_INNATE_IMMUNE_RESPONSE	1.9504e-27	GO:0002218		GO_T_CELL_ACTIVATION_INVOLVED_IN_IMMUNE_RESPONSE	5.84878e-19	GO:0002286
GO_POSITIVE_REGULATION_OF_MYELOID_LEUKOCYTE_CYTOKINE_PRODUCTION_INVOLVED_IN_IMMUNE_RESPONSE	0.000484431	GO:0061081		GO_POSITIVE_REGULATION_OF_IMMUNE_EFFECTOR_PROCESS	3.03498e-05	GO:0002699		GO_CELL_ACTIVATION_INVOLVED_IN_IMMUNE_RESPONSE	1.96917e-27	GO:0002263		GO_LYMPHOCYTE_ACTIVATION_INVOLVED_IN_IMMUNE_RESPONSE	6.52081e-19	GO:0002285
GO_T_CELL_PROLIFERATION	0.000512296	GO:0042098		GO_CELLULAR_RESPONSE_TO_STRESS	3.16335e-05	GO:0033554		GO_REGULATION_OF_IRE1_MEDIATED_UNFOLDED_PROTEIN_RESPONSE	2.38109e-27	GO:1903894		GO_REGULATION_OF_HEMOPOIESIS	7.26323e-19	GO:1903706
GO_POSITIVE_REGULATION_OF_LEUKOCYTE_MIGRATION	0.000516726	GO:0002687		GO_POSITIVE_REGULATION_OF_INFLAMMATORY_RESPONSE	3.21337e-05	GO:0050729		GO_REGULATION_OF_B_CELL_RECEPTOR_SIGNALING_PATHWAY	2.43364e-27	GO:0050855		GO_IRE1_MEDIATED_UNFOLDED_PROTEIN_RESPONSE	8.05762e-19	GO:0036498
GO_ANTIMICROBIAL_HUMORAL_RESPONSE	0.000522071	GO:0019730		GO_NEGATIVE_REGULATION_OF_INTRINSIC_APOPTOTIC_SIGNALING_PATHWAY_IN_RESPONSE_TO_DNA_DAMAGE	3.63573e-05	GO:1902230		GO_NEGATIVE_REGULATION_OF_PRODUCTION_OF_MOLECULAR_MEDIATOR_OF_IMMUNE_RESPONSE	4.07126e-27	GO:0002701		GO_INTRINSIC_APOPTOTIC_SIGNALING_PATHWAY_IN_RESPONSE_TO_ENDOPLASMIC_RETICULUM_STRESS	8.51946e-19	GO:0070059
GO_MITOTIC_G2_DNA_DAMAGE_CHECKPOINT	0.000522071	GO:0007095		GO_CELLULAR_RESPONSE_TO_DNA_DAMAGE_STIMULUS	4.02507e-05	GO:0006974		GO_REGULATION_OF_IMMUNOGLOBULIN_PRODUCTION	4.10221e-27	GO:0002637		GO_ACTIVATION_OF_JUN_KINASE_ACTIVITY	8.93943e-19	GO:0007257
GO_POSITIVE_REGULATION_OF_ACUTE_INFLAMMATORY_RESPONSE	0.000522071	GO:0002675		GO_POSITIVE_REGULATION_OF_MYELOID_CELL_DIFFERENTIATION	4.36262e-05	GO:0045639		GO_ERAD_PATHWAY	4.35426e-27	GO:0036503		GO_CELLULAR_RESPONSE_TO_DNA_DAMAGE_STIMULUS	9.0171e-19	GO:0006974
GO_REGULATION_OF_TOLL_LIKE_RECEPTOR_4_SIGNALING_PATHWAY	0.000719463	GO:0034143		GO_POSITIVE_REGULATION_OF_RESPONSE_TO_DNA_DAMAGE_STIMULUS	4.36262e-05	GO:2001022		GO_POSITIVE_REGULATION_OF_IMMUNOGLOBULIN_PRODUCTION	5.8024e-27	GO:0002639		GO_LYMPHOCYTE_ACTIVATION	1.07816e-18	GO:0046649
GO_POSITIVE_REGULATION_OF_MACROPHAGE_CHEMOTAXIS	0.000726741	GO:0010759		GO_RESPONSE_TO_STARVATION	4.36262e-05	GO:0042594		GO_REGULATION_OF_CELLULAR_RESPONSE_TO_STRESS	6.53533e-27	GO:0080135		GO_REGULATION_OF_IMMUNE_SYSTEM_PROCESS	1.10776e-18	GO:0002682
GO_ALPHA_BETA_T_CELL_ACTIVATION	0.000773019	GO:0046631		GO_THYMUS_DEVELOPMENT	4.36262e-05	GO:0048538		GO_POSITIVE_REGULATION_OF_INFLAMMATORY_RESPONSE	9.86696e-27	GO:0050729		GO_LEUKOCYTE_MIGRATION	1.11373e-18	GO:0050900
GO_NEGATIVE_REGULATION_OF_T_CELL_DIFFERENTIATION	0.000781447	GO:0045581		GO_POSITIVE_REGULATION_OF_T_HELPER_1_TYPE_IMMUNE_RESPONSE	4.63149e-05	GO:0002827		GO_NEGATIVE_REGULATION_OF_LEUKOCYTE_MEDIATED_IMMUNITY	1.09424e-26	GO:0002704		GO_REGULATION_OF_TYPE_I_INTERFERON_MEDIATED_SIGNALING_PATHWAY	1.18601e-18	GO:0060338
GO_POSITIVE_REGULATION_OF_T_HELPER_1_TYPE_IMMUNE_RESPONSE	0.000815021	GO:0002827		GO_DNA_REPAIR	5.40368e-05	GO:0006281		GO_REGULATION_OF_TOLERANCE_INDUCTION	2.02384e-26	GO:0002643		GO_IMMUNE_SYSTEM_DEVELOPMENT	1.37793e-18	GO:0002520
GO_REGULATION_OF_CELLULAR_RESPONSE_TO_HYPOXIA	0.000921619	GO:1900037		GO_CELLULAR_RESPONSE_TO_OSMOTIC_STRESS	5.69478e-05	GO:0071470		GO_MYELOID_DENDRITIC_CELL_DIFFERENTIATION	2.1349e-26	GO:0043011		GO_THYMUS_DEVELOPMENT	1.44902e-18	GO:0048538
GO_REGULATION_OF_TYPE_I_INTERFERON_MEDIATED_SIGNALING_PATHWAY	0.00108607	GO:0060338		GO_IMMUNE_SYSTEM_PROCESS	5.86124e-05	GO:0002376		GO_REGULATION_OF_DOUBLE_STRAND_BREAK_REPAIR_VIA_HOMOLOGOUS_RECOMBINATION	4.76449e-26	GO:0010569		GO_CELLULAR_RESPONSE_TO_OSMOTIC_STRESS	1.8737e-18	GO:0071470
GO_CELLULAR_RESPONSE_TO_OXYGEN_RADICAL	0.00132592	GO:0071450		GO_NEGATIVE_REGULATION_OF_LEUKOCYTE_MEDIATED_IMMUNITY	6.08704e-05	GO:0002704		GO_CELLULAR_RESPONSE_TO_REACTIVE_OXYGEN_SPECIES	5.56736e-26	GO:0034614		GO_NEGATIVE_REGULATION_OF_ENDOPLASMIC_RETICULUM_STRESS_INDUCED_INTRINSIC_APOPTOTIC_SIGNALING_PATHWAY	1.8737e-18	GO:1902236
GO_NATURAL_KILLER_CELL_ACTIVATION_INVOLVED_IN_IMMUNE_RESPONSE	0.00136188	GO:0002323		GO_LYMPHOCYTE_ACTIVATION_INVOLVED_IN_IMMUNE_RESPONSE	7.23297e-05	GO:0002285		GO_NEGATIVE_REGULATION_OF_LEUKOCYTE_MIGRATION	6.31975e-26	GO:0002686		GO_LEUKOCYTE_DIFFERENTIATION	2.32845e-18	GO:0002521
GO_LEUKOCYTE_DIFFERENTIATION	0.00142294	GO:0002521		GO_REGULATION_OF_IMMUNE_SYSTEM_PROCESS	7.78128e-05	GO:0002682		GO_TOLL_LIKE_RECEPTOR_SIGNALING_PATHWAY	6.44627e-26	GO:0002224		GO_ADAPTIVE_IMMUNE_RESPONSE_BASED_ON_SOMATIC_RECOMBINATION_OF_IMMUNE_RECEPTORS_BUILT_FROM_IMMUNOGLOBULIN_SUPERFAMILY_DOMAINS	2.46045e-18	GO:0002460
GO_POSITIVE_REGULATION_OF_TRANSCRIPTION_FROM_RNA_POLYMERASE_II_PROMOTER_IN_RESPONSE_TO_STRESS	0.0016292	GO:0036003		GO_IMMUNE_RESPONSE	8.9884e-05	GO:0006955		GO_POSITIVE_REGULATION_OF_LEUKOCYTE_MIGRATION	8.31494e-26	GO:0002687		GO_REGULATION_OF_DEFENSE_RESPONSE	2.56689e-18	GO:0031347
GO_INTRINSIC_APOPTOTIC_SIGNALING_PATHWAY_IN_RESPONSE_TO_ENDOPLASMIC_RETICULUM_STRESS	0.00171674	GO:0070059		GO_IRE1_MEDIATED_UNFOLDED_PROTEIN_RESPONSE	8.9884e-05	GO:0036498		GO_IMMUNE_SYSTEM_PROCESS	9.21846e-26	GO:0002376		GO_COMPLEMENT_ACTIVATION_ALTERNATIVE_PATHWAY	2.7845e-18	GO:0006957
GO_POSITIVE_REGULATION_OF_LYMPHOCYTE_MIGRATION	0.00175533	GO:2000403		GO_MYD88_DEPENDENT_TOLL_LIKE_RECEPTOR_SIGNALING_PATHWAY	9.02791e-05	GO:0002755		GO_REGULATION_OF_LYMPHOCYTE_DIFFERENTIATION	9.44999e-26	GO:0045619		GO_T_CELL_LINEAGE_COMMITMENT	3.2656e-18	GO:0002360
GO_POSITIVE_REGULATION_OF_IMMUNOGLOBULIN_SECRETION	0.00190978	GO:0051024		GO_PRODUCTION_OF_MOLECULAR_MEDIATOR_OF_IMMUNE_RESPONSE	9.02791e-05	GO:0002440		GO_REGULATION_OF_ALPHA_BETA_T_CELL_DIFFERENTIATION	1.17414e-25	GO:0046637		GO_ERROR_PRONE_TRANSLESION_SYNTHESIS	3.46897e-18	GO:0042276
GO_PRODUCTION_OF_MOLECULAR_MEDIATOR_OF_IMMUNE_RESPONSE	0.00190978	GO:0002440		GO_ACTIVATION_OF_INNATE_IMMUNE_RESPONSE	9.34284e-05	GO:0002218		GO_REGULATION_OF_ENDOPLASMIC_RETICULUM_UNFOLDED_PROTEIN_RESPONSE	1.35237e-25	GO:1900101		GO_POSITIVE_REGULATION_OF_ENDOPLASMIC_RETICULUM_UNFOLDED_PROTEIN_RESPONSE	4.08462e-18	GO:1900103
GO_RESPONSE_TO_COLD	0.00193615	GO:0009409		GO_EMBRYONIC_HEMOPOIESIS	9.34284e-05	GO:0035162		GO_REGULATION_OF_CELLULAR_EXTRAVASATION	2.0882e-25	GO:0002691		GO_BLOOD_COAGULATION_INTRINSIC_PATHWAY	4.66717e-18	GO:0007597
GO_REGULATION_OF_GRANULOCYTE_CHEMOTAXIS	0.00239108	GO:0071622		GO_NON_RECOMBINATIONAL_REPAIR	9.34284e-05	GO:0000726		GO_LYMPHOCYTE_ACTIVATION	2.13046e-25	GO:0046649		GO_IMMUNE_RESPONSE_REGULATING_CELL_SURFACE_RECEPTOR_SIGNALING_PATHWAY	4.66717e-18	GO:0002768
GO_T_CELL_SELECTION	0.00242201	GO:0045058		GO_REGULATION_OF_STRESS_ACTIVATED_PROTEIN_KINASE_SIGNALING_CASCADE	9.58247e-05	GO:0070302		GO_IMMUNE_SYSTEM_DEVELOPMENT	2.31124e-25	GO:0002520		GO_POSITIVE_REGULATION_OF_MYELOID_CELL_DIFFERENTIATION	5.39956e-18	GO:0045639
GO_NEGATIVE_REGULATION_OF_TYPE_2_IMMUNE_RESPONSE	0.00254499	GO:0002829		GO_ORGAN_OR_TISSUE_SPECIFIC_IMMUNE_RESPONSE	9.67477e-05	GO:0002251		GO_OSTEOCLAST_DIFFERENTIATION	3.6709e-25	GO:0030316		GO_AXON_REGENERATION	5.63074e-18	GO:0031103
GO_NEGATIVE_REGULATION_OF_LEUKOCYTE_MEDIATED_IMMUNITY	0.00262767	GO:0002704		GO_POSITIVE_REGULATION_OF_CYTOKINE_PRODUCTION_INVOLVED_IN_IMMUNE_RESPONSE	0.000102511	GO:0002720		GO_TRANSLESION_SYNTHESIS	5.08975e-25	GO:0019985		GO_CELLULAR_DEFENSE_RESPONSE	5.77965e-18	GO:0006968
GO_CELLULAR_SENESCENCE	0.00333639	GO:0090398		GO_T_CELL_DIFFERENTIATION	0.000107137	GO:0030217		GO_CELLULAR_RESPONSE_TO_OSMOTIC_STRESS	6.99371e-25	GO:0071470		GO_PLATELET_ACTIVATION	5.77965e-18	GO:0030168
GO_NEGATIVE_REGULATION_OF_RESPONSE_TO_REACTIVE_OXYGEN_SPECIES	0.00333639	GO:1901032		GO_ER_ASSOCIATED_UBIQUITIN_DEPENDENT_PROTEIN_CATABOLIC_PROCESS	0.000108778	GO:0030433		GO_LYMPHOCYTE_DIFFERENTIATION	7.30715e-25	GO:0030098		GO_POSITIVE_REGULATION_OF_IMMUNOGLOBULIN_SECRETION	6.00991e-18	GO:0051024
GO_ACTIVATION_OF_JUN_KINASE_ACTIVITY	0.0035769	GO:0007257		GO_MYELOID_LEUKOCYTE_MEDIATED_IMMUNITY	0.000108778	GO:0002444		GO_REGULATION_OF_IMMUNE_SYSTEM_PROCESS	8.40868e-25	GO:0002682		GO_REGULATION_OF_LYMPHOCYTE_CHEMOTAXIS	6.31797e-18	GO:1901623
GO_POSITIVE_REGULATION_OF_WOUND_HEALING	0.00397161	GO:0090303		GO_FC_RECEPTOR_SIGNALING_PATHWAY	0.000111599	GO:0038093		GO_REGULATION_OF_ALPHA_BETA_T_CELL_ACTIVATION	8.74877e-25	GO:0046634		GO_T_CELL_PROLIFERATION	6.31797e-18	GO:0042098
GO_NEUTROPHIL_ACTIVATION_INVOLVED_IN_IMMUNE_RESPONSE	0.00401225	GO:0002283		GO_REGULATION_OF_CYTOKINE_SECRETION_INVOLVED_IN_IMMUNE_RESPONSE	0.000118082	GO:0002739		GO_DEFENSE_RESPONSE_TO_GRAM_POSITIVE_BACTERIUM	1.01068e-24	GO:0050830		GO_ALPHA_BETA_T_CELL_DIFFERENTIATION	6.81546e-18	GO:0046632
GO_REGULATION_OF_HYDROGEN_PEROXIDE_INDUCED_CELL_DEATH	0.00408552	GO:1903205		GO_POSITIVE_REGULATION_OF_LEUKOCYTE_CHEMOTAXIS	0.000131671	GO:0002690		GO_POSITIVE_REGULATION_OF_MACROPHAGE_CHEMOTAXIS	1.27055e-24	GO:0010759		GO_T_HELPER_1_TYPE_IMMUNE_RESPONSE	7.08786e-18	GO:0042088
GO_POSITIVE_REGULATION_OF_ERAD_PATHWAY	0.00423715	GO:1904294		GO_POSITIVE_REGULATION_OF_RESPONSE_TO_WOUNDING	0.000135951	GO:1903036		GO_ER_ASSOCIATED_UBIQUITIN_DEPENDENT_PROTEIN_CATABOLIC_PROCESS	1.3475e-24	GO:0030433		GO_POSITIVE_REGULATION_OF_WOUND_HEALING	7.62972e-18	GO:0090303
GO_MYELOID_LEUKOCYTE_MEDIATED_IMMUNITY	0.00432545	GO:0002444		GO_REGULATION_OF_DEFENSE_RESPONSE	0.000137106	GO:0031347		GO_LEUKOCYTE_DEGRANULATION	1.38816e-24	GO:0043299		GO_REGULATION_OF_FIBRINOLYSIS	9.58574e-18	GO:0051917
GO_G2_DNA_DAMAGE_CHECKPOINT	0.00476745	GO:0031572		GO_ERAD_PATHWAY	0.000137165	GO:0036503		GO_ALPHA_BETA_T_CELL_DIFFERENTIATION	1.75406e-24	GO:0046632		GO_INNATE_IMMUNE_RESPONSE_IN_MUCOSA	1.00482e-17	GO:0002227
GO_CYTOPLASMIC_PATTERN_RECOGNITION_RECEPTOR_SIGNALING_PATHWAY	0.00479952	GO:0002753		GO_NEGATIVE_REGULATION_OF_LEUKOCYTE_MIGRATION	0.000137165	GO:0002686		GO_T_CELL_LINEAGE_COMMITMENT	1.79142e-24	GO:0002360		GO_DEFENSE_RESPONSE_TO_GRAM_POSITIVE_BACTERIUM	1.26396e-17	GO:0050830
GO_RESPONSE_TO_OXYGEN_RADICAL	0.00481303	GO:0000305		GO_POSITIVE_REGULATION_OF_P38MAPK_CASCADE	0.000137165	GO:1900745		GO_POSITIVE_REGULATION_OF_MYELOID_LEUKOCYTE_CYTOKINE_PRODUCTION_INVOLVED_IN_IMMUNE_RESPONSE	1.94698e-24	GO:0061081		GO_NATURAL_KILLER_CELL_DIFFERENTIATION	1.37348e-17	GO:0001779
GO_ADAPTIVE_IMMUNE_RESPONSE	0.00526815	GO:0002250		GO_REGULATION_OF_LEUKOCYTE_MIGRATION	0.000140711	GO:0002685		GO_RESPONSE_TO_MISFOLDED_PROTEIN	1.94698e-24	GO:0051788		GO_REGULATION_OF_TRANSCRIPTION_FROM_RNA_POLYMERASE_II_PROMOTER_IN_RESPONSE_TO_HYPOXIA	1.49576e-17	GO:0061418
GO_T_HELPER_1_TYPE_IMMUNE_RESPONSE	0.00617276	GO:0042088		GO_ERROR_PRONE_TRANSLESION_SYNTHESIS	0.00014297	GO:0042276		GO_DOUBLE_STRAND_BREAK_REPAIR	2.4077e-24	GO:0006302		GO_REGULATION_OF_LEUKOCYTE_MIGRATION	1.58183e-17	GO:0002685
GO_REGULATION_OF_LYMPHOCYTE_MIGRATION	0.00619753	GO:2000401		GO_SIGNAL_TRANSDUCTION_IN_RESPONSE_TO_DNA_DAMAGE	0.000146461	GO:0042770		GO_MYELOID_LEUKOCYTE_DIFFERENTIATION	2.8695e-24	GO:0002573		GO_RESPONSE_TO_IMMOBILIZATION_STRESS	1.89978e-17	GO:0035902
GO_REGULATION_OF_NEUTROPHIL_MIGRATION	0.00633575	GO:1902622		GO_REGULATION_OF_RESPONSE_TO_WOUNDING	0.000152567	GO:1903034		GO_REGULATION_OF_RESPONSE_TO_STRESS	3.03648e-24	GO:0080134		GO_REGULATION_OF_IMMUNE_RESPONSE	2.25497e-17	GO:0050776
GO_MICROGLIAL_CELL_ACTIVATION	0.00688019	GO:0001774		GO_RESPONSE_TO_IMMOBILIZATION_STRESS	0.000152567	GO:0035902		GO_REGULATION_OF_MEGAKARYOCYTE_DIFFERENTIATION	3.16763e-24	GO:0045652		GO_POSITIVE_REGULATION_OF_HEMOPOIESIS	2.41585e-17	GO:1903708
GO_NEGATIVE_REGULATION_OF_CELLULAR_SENESCENCE	0.00688019	GO:2000773		GO_FC_EPSILON_RECEPTOR_SIGNALING_PATHWAY	0.000165666	GO:0038095		GO_SIGNAL_TRANSDUCTION_IN_RESPONSE_TO_DNA_DAMAGE	3.30509e-24	GO:0042770		GO_WOUND_HEALING	3.32027e-17	GO:0042060
GO_REGULATION_OF_IRE1_MEDIATED_UNFOLDED_PROTEIN_RESPONSE	0.00726209	GO:1903894		GO_DOUBLE_STRAND_BREAK_REPAIR	0.000171681	GO:0006302		GO_POSITIVE_REGULATION_OF_RESPONSE_TO_WOUNDING	3.39981e-24	GO:1903036		GO_POSITIVE_REGULATION_OF_IMMUNE_EFFECTOR_PROCESS	3.68087e-17	GO:0002699
GO_REGULATION_OF_B_CELL_RECEPTOR_SIGNALING_PATHWAY	0.00785946	GO:0050855		GO_NEUTROPHIL_MEDIATED_IMMUNITY	0.000202569	GO:0002446		GO_REGULATION_OF_HEMOPOIESIS	3.69169e-24	GO:1903706		GO_ACTIVATION_OF_INNATE_IMMUNE_RESPONSE	4.052e-17	GO:0002218
GO_ERROR_PRONE_TRANSLESION_SYNTHESIS	0.00835133	GO:0042276		GO_REGULATION_OF_TYPE_I_INTERFERON_MEDIATED_SIGNALING_PATHWAY	0.000211593	GO:0060338		GO_REGULATION_OF_DNA_TEMPLATED_TRANSCRIPTION_IN_RESPONSE_TO_STRESS	4.13828e-24	GO:0043620		GO_CELLULAR_RESPONSE_TO_TOPOLOGICALLY_INCORRECT_PROTEIN	4.13724e-17	GO:0035967
GO_POSITIVE_REGULATION_OF_ANTIGEN_RECEPTOR_MEDIATED_SIGNALING_PATHWAY	0.0113336	GO:0050857		GO_REGULATION_OF_DOUBLE_STRAND_BREAK_REPAIR_VIA_HOMOLOGOUS_RECOMBINATION	0.000214263	GO:0010569		GO_HUMORAL_IMMUNE_RESPONSE	5.53153e-24	GO:0006959		GO_NEGATIVE_REGULATION_OF_T_CELL_PROLIFERATION	4.63048e-17	GO:0042130
GO_POSITIVE_REGULATION_OF_P38MAPK_CASCADE	0.0117493	GO:1900745		GO_POSITIVE_REGULATION_OF_TRANSCRIPTION_FROM_RNA_POLYMERASE_II_PROMOTER_IN_RESPONSE_TO_ENDOPLASMIC_RETICULUM_STRESS	0.00021597	GO:1990440		GO_CELLULAR_RESPONSE_TO_OXYGEN_RADICAL	7.28469e-24	GO:0071450		GO_REGULATION_OF_CD4_POSITIVE_ALPHA_BETA_T_CELL_ACTIVATION	5.96118e-17	GO:2000514
GO_EMBRYONIC_HEMOPOIESIS	0.0125275	GO:0035162		GO_HYPEROSMOTIC_RESPONSE	0.000228289	GO:0006972		GO_COMPLEMENT_ACTIVATION_ALTERNATIVE_PATHWAY	7.56426e-24	GO:0006957		GO_POSITIVE_REGULATION_OF_CYTOKINE_PRODUCTION_INVOLVED_IN_IMMUNE_RESPONSE	6.25694e-17	GO:0002720
GO_MYELOID_LEUKOCYTE_DIFFERENTIATION	0.0150056	GO:0002573		GO_ACTIVATION_OF_IMMUNE_RESPONSE	0.000230681	GO:0002253		GO_REGULATION_OF_LYMPHOCYTE_MEDIATED_IMMUNITY	7.61713e-24	GO:0002706		GO_REGULATION_OF_REGULATORY_T_CELL_DIFFERENTIATION	6.25694e-17	GO:0045589
GO_REGULATION_OF_FIBRINOLYSIS	0.0198548	GO:0051917		GO_LYMPHOCYTE_ACTIVATION	0.000231883	GO:0046649		GO_REGULATION_OF_DENDRITIC_CELL_DIFFERENTIATION	8.43782e-24	GO:2001198		GO_REGULATION_OF_WOUND_HEALING	8.03972e-17	GO:0061041
GO_REGULATION_OF_JUN_KINASE_ACTIVITY	0.0204739	GO:0043506		GO_NUCLEOTIDE_EXCISION_REPAIR_DNA_DAMAGE_RECOGNITION	0.000231883	GO:0000715		GO_DNA_SYNTHESIS_INVOLVED_IN_DNA_REPAIR	1.02842e-23	GO:0000731		GO_IMMUNE_SYSTEM_PROCESS	8.21287e-17	GO:0002376
GO_T_CELL_MEDIATED_IMMUNITY	0.0205855	GO:0002456		GO_INTRINSIC_APOPTOTIC_SIGNALING_PATHWAY_IN_RESPONSE_TO_ENDOPLASMIC_RETICULUM_STRESS	0.000235857	GO:0070059		GO_POSITIVE_REGULATION_OF_NEUTROPHIL_MIGRATION	1.03832e-23	GO:1902624		GO_REGULATION_OF_MYELOID_CELL_DIFFERENTIATION	8.55459e-17	GO:0045637
GO_NEGATIVE_REGULATION_OF_OSTEOCLAST_DIFFERENTIATION	0.0208794	GO:0045671		GO_REGULATION_OF_JNK_CASCADE	0.0002461	GO:0046328		GO_REGULATION_OF_T_CELL_CHEMOTAXIS	1.17123e-23	GO:0010819		GO_ERYTHROCYTE_MATURATION	9.34253e-17	GO:0043249
GO_REGULATION_OF_MEGAKARYOCYTE_DIFFERENTIATION	0.0226349	GO:0045652		GO_POSITIVE_REGULATION_OF_IMMUNE_RESPONSE	0.000248302	GO:0050778		GO_NEGATIVE_REGULATION_OF_INNATE_IMMUNE_RESPONSE	1.39641e-23	GO:0045824		GO_MITOTIC_G2_DNA_DAMAGE_CHECKPOINT	9.40351e-17	GO:0007095
GO_WOUND_HEALING_SPREADING_OF_EPIDERMAL_CELLS	0.025328	GO:0035313		GO_CELLULAR_RESPONSE_TO_OXYGEN_RADICAL	0.000256414	GO:0071450		GO_REGULATION_OF_TYPE_2_IMMUNE_RESPONSE	1.69032e-23	GO:0002828		GO_NEGATIVE_REGULATION_OF_DEFENSE_RESPONSE	1.14651e-16	GO:0031348
GO_ERYTHROCYTE_MATURATION	0.0283693	GO:0043249		GO_REGULATION_OF_MONOCYTE_CHEMOTAXIS	0.000256414	GO:0090025		GO_ACTIVATION_OF_IMMUNE_RESPONSE	1.98816e-23	GO:0002253		GO_IMMUNE_RESPONSE	1.1478e-16	GO:0006955
GO_SOMATIC_RECOMBINATION_OF_IMMUNOGLOBULIN_GENE_SEGMENTS	0.0324296	GO:0016447		GO_REGULATION_OF_FEVER_GENERATION	0.000256557	GO:0031620		GO_ERYTHROCYTE_MATURATION	1.98939e-23	GO:0043249		GO_REGULATION_OF_RESPONSE_TO_INTERFERON_GAMMA	1.18144e-16	GO:0060330
GO_NEGATIVE_REGULATION_OF_T_CELL_MEDIATED_IMMUNITY	0.0325983	GO:0002710		GO_POSITIVE_REGULATION_OF_IMMUNE_SYSTEM_PROCESS	0.000268982	GO:0002684		GO_MATURE_B_CELL_DIFFERENTIATION	1.98939e-23	GO:0002335		GO_POSITIVE_REGULATION_OF_RESPONSE_TO_WOUNDING	1.72245e-16	GO:1903036
GO_NEGATIVE_REGULATION_OF_MAST_CELL_ACTIVATION	0.0342147	GO:0033004		GO_G1_DNA_DAMAGE_CHECKPOINT	0.000294711	GO:0044783		GO_REGULATION_OF_INFLAMMATORY_RESPONSE	2.27908e-23	GO:0050727		GO_FC_EPSILON_RECEPTOR_SIGNALING_PATHWAY	1.83021e-16	GO:0038095
GO_FIBRINOLYSIS	0.0436313	GO:0042730		GO_MYELOID_DENDRITIC_CELL_ACTIVATION	0.000294981	GO:0001773		GO_CELLULAR_RESPONSE_TO_HYDROGEN_PEROXIDE	3.50305e-23	GO:0070301		GO_HUMORAL_IMMUNE_RESPONSE	2.02657e-16	GO:0006959
GO_POSITIVE_REGULATION_OF_T_CELL_MEDIATED_CYTOTOXICITY	0.0463472	GO:0001916		GO_CELLULAR_RESPONSE_TO_TOPOLOGICALLY_INCORRECT_PROTEIN	0.000307206	GO:0035967		GO_DEFINITIVE_HEMOPOIESIS	4.30025e-23	GO:0060216		GO_NEGATIVE_REGULATION_OF_HEMOPOIESIS	2.21173e-16	GO:1903707
GO_NEURON_PROJECTION_REGENERATION	0.0480325	GO:0031102		GO_NATURAL_KILLER_CELL_DIFFERENTIATION	0.000307206	GO:0001779		GO_T_CELL_MEDIATED_IMMUNITY	4.93204e-23	GO:0002456		GO_CELLULAR_RESPONSE_TO_OXYGEN_RADICAL	2.25956e-16	GO:0071450
GO_LYMPHOID_PROGENITOR_CELL_DIFFERENTIATION	0.0637934	GO:0002320		GO_INTERSTRAND_CROSS_LINK_REPAIR	0.000317515	GO:0036297		GO_INNATE_IMMUNE_RESPONSE	7.10739e-23	GO:0045087		GO_CELLULAR_RESPONSE_TO_REACTIVE_OXYGEN_SPECIES	2.53093e-16	GO:0034614
GO_REGULATION_OF_DENDRITIC_CELL_DIFFERENTIATION	0.0642357	GO:2001198		GO_NEGATIVE_REGULATION_OF_IMMUNE_SYSTEM_PROCESS	0.000319799	GO:0002683		GO_LEUKOCYTE_DIFFERENTIATION	7.99508e-23	GO:0002521		GO_REGULATION_OF_MYELOID_LEUKOCYTE_DIFFERENTIATION	2.53093e-16	GO:0002761
GO_POSITIVE_REGULATION_OF_NEUTROPHIL_MIGRATION	0.103932	GO:1902624		GO_DEFENSE_RESPONSE_TO_BACTERIUM	0.000323165	GO:0042742		GO_PERK_MEDIATED_UNFOLDED_PROTEIN_RESPONSE	8.1338e-23	GO:0036499		GO_MULTICELLULAR_ORGANISMAL_RESPONSE_TO_STRESS	2.6905e-16	GO:0033555
GO_B_CELL_HOMEOSTASIS	0.122999	GO:0001782		GO_MYELOID_DENDRITIC_CELL_DIFFERENTIATION	0.000328905	GO:0043011		GO_IMMUNE_RESPONSE	8.16991e-23	GO:0006955		GO_CYTOPLASMIC_PATTERN_RECOGNITION_RECEPTOR_SIGNALING_PATHWAY	2.72561e-16	GO:0002753
GO_REGULATION_OF_DOUBLE_STRAND_BREAK_REPAIR_VIA_HOMOLOGOUS_RECOMBINATION	0.160671	GO:0010569		GO_REGULATION_OF_IMMUNOGLOBULIN_SECRETION	0.000328905	GO:0051023		GO_REGULATION_OF_REGULATORY_T_CELL_DIFFERENTIATION	1.18396e-22	GO:0045589		GO_MYELOID_CELL_DIFFERENTIATION	3.2317e-16	GO:0030099
GO_DNA_LIGATION_INVOLVED_IN_DNA_REPAIR	0.22233	GO:0051103		GO_PLATELET_ACTIVATION	0.000346877	GO:0030168		GO_REGULATION_OF_ACTIVATED_T_CELL_PROLIFERATION	1.51334e-22	GO:0046006		GO_REGULATION_OF_T_HELPER_CELL_DIFFERENTIATION	3.48611e-16	GO:0045622
GO_BLOOD_COAGULATION_FIBRIN_CLOT_FORMATION	0.231377	GO:0072378		GO_REGULATION_OF_MYELOID_LEUKOCYTE_DIFFERENTIATION	0.000349844	GO:0002761		GO_HUMORAL_IMMUNE_RESPONSE_MEDIATED_BY_CIRCULATING_IMMUNOGLOBULIN	2.10038e-22	GO:0002455		GO_REGULATION_OF_JUN_KINASE_ACTIVITY	3.57009e-16	GO:0043506
GO_REGULATION_OF_NEUTROPHIL_CHEMOTAXIS	0.24521	GO:0090022		GO_ANTIGEN_RECEPTOR_MEDIATED_SIGNALING_PATHWAY	0.000368953	GO:0050851		GO_POSITIVE_REGULATION_OF_PRODUCTION_OF_MOLECULAR_MEDIATOR_OF_IMMUNE_RESPONSE	2.69917e-22	GO:0002702		GO_POSITIVE_REGULATION_OF_INFLAMMATORY_RESPONSE	3.60398e-16	GO:0050729
GO_NEGATIVE_REGULATION_OF_CYTOKINE_PRODUCTION_INVOLVED_IN_IMMUNE_RESPONSE	0.385221	GO:0002719		GO_REGULATION_OF_B_CELL_PROLIFERATION	0.000371675	GO:0030888		GO_REGULATION_OF_DEFENSE_RESPONSE	3.37909e-22	GO:0031347		GO_NEGATIVE_REGULATION_OF_HEMATOPOIETIC_PROGENITOR_CELL_DIFFERENTIATION	3.79021e-16	GO:1901533
GO_POSITIVE_REGULATION_OF_MAST_CELL_ACTIVATION_INVOLVED_IN_IMMUNE_RESPONSE	0.401449	GO:0033008		GO_IMMUNE_SYSTEM_DEVELOPMENT	0.000375691	GO:0002520		GO_NEURON_PROJECTION_REGENERATION	4.12366e-22	GO:0031102		GO_REGULATION_OF_GRANULOCYTE_CHEMOTAXIS	4.16392e-16	GO:0071622
GO_POSITIVE_T_CELL_SELECTION	0.452666	GO:0043368		GO_T_CELL_RECEPTOR_SIGNALING_PATHWAY	0.000431739	GO:0050852		GO_XENOPHAGY	4.22599e-22	GO:0098792		GO_INTERSTRAND_CROSS_LINK_REPAIR	4.46879e-16	GO:0036297
				GO_ERYTHROCYTE_MATURATION	0.000434036	GO:0043249		GO_REGULATION_OF_PLATELET_ACTIVATION	5.18786e-22	GO:0010543		GO_NEGATIVE_REGULATION_OF_CD4_POSITIVE_ALPHA_BETA_T_CELL_DIFFERENTIATION	4.80985e-16	GO:0043371
				GO_REGULATION_OF_GRANULOCYTE_CHEMOTAXIS	0.000454876	GO:0071622		GO_REGULATION_OF_RESPONSE_TO_WOUNDING	6.31204e-22	GO:1903034		GO_ORGAN_OR_TISSUE_SPECIFIC_IMMUNE_RESPONSE	4.80985e-16	GO:0002251
				GO_ALPHA_BETA_T_CELL_DIFFERENTIATION	0.000492849	GO:0046632		GO_MULTICELLULAR_ORGANISMAL_RESPONSE_TO_STRESS	6.70712e-22	GO:0033555		GO_NATURAL_KILLER_CELL_ACTIVATION_INVOLVED_IN_IMMUNE_RESPONSE	5.31743e-16	GO:0002323
				GO_REGULATION_OF_INTRINSIC_APOPTOTIC_SIGNALING_PATHWAY_IN_RESPONSE_TO_DNA_DAMAGE	0.000559692	GO:1902229		GO_NEGATIVE_REGULATION_OF_CYTOKINE_PRODUCTION_INVOLVED_IN_IMMUNE_RESPONSE	1.15378e-21	GO:0002719		GO_ANTIGEN_RECEPTOR_MEDIATED_SIGNALING_PATHWAY	5.4771e-16	GO:0050851
				GO_REGULATION_OF_IMMUNE_RESPONSE	0.000589814	GO:0050776		GO_REGULATION_OF_NATURAL_KILLER_CELL_ACTIVATION	1.40051e-21	GO:0032814		GO_RESPONSE_TO_WOUNDING	6.25916e-16	GO:0009611
				GO_LYMPHOID_PROGENITOR_CELL_DIFFERENTIATION	0.000626696	GO:0002320		GO_WOUND_HEALING	1.5661e-21	GO:0042060		GO_EMBRYONIC_HEMOPOIESIS	6.49872e-16	GO:0035162
				GO_REGULATION_OF_FIBRINOLYSIS	0.000626696	GO:0051917		GO_POSITIVE_REGULATION_OF_CYTOKINE_PRODUCTION_INVOLVED_IN_IMMUNE_RESPONSE	2.09989e-21	GO:0002720		GO_NEGATIVE_REGULATION_OF_T_CELL_MEDIATED_IMMUNITY	6.49872e-16	GO:0002710
				GO_MULTICELLULAR_ORGANISMAL_RESPONSE_TO_STRESS	0.000631283	GO:0033555		GO_G2_DNA_DAMAGE_CHECKPOINT	2.31364e-21	GO:0031572		GO_NEGATIVE_REGULATION_OF_RESPONSE_TO_WOUNDING	6.70672e-16	GO:1903035
				GO_DENDRITIC_CELL_DIFFERENTIATION	0.000640246	GO:0097028		GO_IMMUNE_RESPONSE_REGULATING_CELL_SURFACE_RECEPTOR_SIGNALING_PATHWAY	2.53764e-21	GO:0002768		GO_REGULATION_OF_INNATE_IMMUNE_RESPONSE	6.85079e-16	GO:0045088
				GO_CD4_POSITIVE_OR_CD8_POSITIVE_ALPHA_BETA_T_CELL_LINEAGE_COMMITMENT	0.000702812	GO:0043369		GO_POSITIVE_REGULATION_OF_RESPONSE_TO_DNA_DAMAGE_STIMULUS	3.23718e-21	GO:2001022		GO_FC_RECEPTOR_SIGNALING_PATHWAY	6.90433e-16	GO:0038093
				GO_T_CELL_SELECTION	0.000708125	GO:0045058		GO_INNATE_IMMUNE_RESPONSE_ACTIVATING_CELL_SURFACE_RECEPTOR_SIGNALING_PATHWAY	4.71987e-21	GO:0002220		GO_NEGATIVE_REGULATION_OF_MEGAKARYOCYTE_DIFFERENTIATION	7.17271e-16	GO:0045653
				GO_REGULATION_OF_MYELOID_CELL_DIFFERENTIATION	0.000711714	GO:0045637		GO_RESPONSE_TO_OXYGEN_RADICAL	4.74486e-21	GO:0000305		GO_POSITIVE_REGULATION_OF_RESPONSE_TO_DNA_DAMAGE_STIMULUS	8.24703e-16	GO:2001022
				GO_REGULATION_OF_HEMOPOIESIS	0.000728088	GO:1903706		GO_TOLL_LIKE_RECEPTOR_4_SIGNALING_PATHWAY	5.10775e-21	GO:0034142		GO_GLOBAL_GENOME_NUCLEOTIDE_EXCISION_REPAIR	8.59365e-16	GO:0070911
				GO_NEGATIVE_REGULATION_OF_CELLULAR_SENESCENCE	0.000755709	GO:2000773		GO_REGULATION_OF_B_CELL_ACTIVATION	5.54302e-21	GO:0050864		GO_POSITIVE_REGULATION_OF_IMMUNE_RESPONSE	8.85247e-16	GO:0050778
				GO_NEGATIVE_REGULATION_OF_INFLAMMATORY_RESPONSE	0.000799496	GO:0050728		GO_ALPHA_BETA_T_CELL_ACTIVATION	5.65832e-21	GO:0046631		GO_RESPONSE_TO_ENDOPLASMIC_RETICULUM_STRESS	9.15804e-16	GO:0034976
				GO_POSITIVE_REGULATION_OF_LEUKOCYTE_MIGRATION	0.000840676	GO:0002687		GO_THYMUS_DEVELOPMENT	6.40691e-21	GO:0048538		GO_DEFENSE_RESPONSE_TO_FUNGUS	9.16953e-16	GO:0050832
				GO_ANTIMICROBIAL_HUMORAL_RESPONSE	0.00091361	GO:0019730		GO_B_CELL_ACTIVATION_INVOLVED_IN_IMMUNE_RESPONSE	7.39655e-21	GO:0002312		GO_PRODUCTION_OF_MOLECULAR_MEDIATOR_OF_IMMUNE_RESPONSE	9.34736e-16	GO:0002440
				GO_NEUTROPHIL_ACTIVATION_INVOLVED_IN_IMMUNE_RESPONSE	0.000933646	GO:0002283		GO_MICROGLIAL_CELL_ACTIVATION	7.72453e-21	GO:0001774		GO_RESPONSE_TO_OSMOTIC_STRESS	9.60827e-16	GO:0006970
				GO_POSITIVE_REGULATION_OF_HEMOPOIESIS	0.000933646	GO:1903708		GO_T_CELL_DIFFERENTIATION	8.01991e-21	GO:0030217		GO_POSITIVE_REGULATION_OF_LEUKOCYTE_MIGRATION	1.18852e-15	GO:0002687
				GO_LEUKOCYTE_DIFFERENTIATION	0.000964812	GO:0002521		GO_REGULATION_OF_IMMUNE_RESPONSE	8.47395e-21	GO:0050776		GO_REGULATION_OF_CELLULAR_SENESCENCE	1.21357e-15	GO:2000772
				GO_ADAPTIVE_IMMUNE_RESPONSE_BASED_ON_SOMATIC_RECOMBINATION_OF_IMMUNE_RECEPTORS_BUILT_FROM_IMMUNOGLOBULIN_SUPERFAMILY_DOMAINS	0.00115454	GO:0002460		GO_MITOTIC_G2_DNA_DAMAGE_CHECKPOINT	1.10875e-20	GO:0007095		GO_NEGATIVE_REGULATION_OF_IMMUNE_RESPONSE	1.30547e-15	GO:0050777
				GO_WOUND_HEALING	0.00124784	GO:0042060		GO_INTERFERON_GAMMA_MEDIATED_SIGNALING_PATHWAY	1.23685e-20	GO:0060333		GO_SIGNAL_TRANSDUCTION_IN_RESPONSE_TO_DNA_DAMAGE	1.45141e-15	GO:0042770
				GO_POSITIVE_REGULATION_OF_WOUND_HEALING	0.00125694	GO:0090303		GO_REGULATION_OF_NEUTROPHIL_CHEMOTAXIS	1.42476e-20	GO:0090022		GO_ACTIVATION_OF_IMMUNE_RESPONSE	1.5324e-15	GO:0002253
				GO_DNA_LIGATION_INVOLVED_IN_DNA_REPAIR	0.00137088	GO:0051103		GO_REGULATION_OF_WOUND_HEALING	1.54289e-20	GO:0061041		GO_POSITIVE_REGULATION_OF_LEUKOCYTE_CHEMOTAXIS	1.86585e-15	GO:0002690
				GO_DEFENSE_RESPONSE_TO_OTHER_ORGANISM	0.00137097	GO:0098542		GO_POSITIVE_REGULATION_OF_WOUND_HEALING	1.75151e-20	GO:0090303		GO_NUCLEOTIDE_EXCISION_REPAIR_DNA_DAMAGE_RECOGNITION	1.86897e-15	GO:0000715
				GO_MYELOID_CELL_DIFFERENTIATION	0.00144783	GO:0030099		GO_NATURAL_KILLER_CELL_DIFFERENTIATION	1.9166e-20	GO:0001779		GO_POSITIVE_REGULATION_OF_IMMUNE_SYSTEM_PROCESS	1.92299e-15	GO:0002684
				GO_REGULATION_OF_NEUTROPHIL_MIGRATION	0.00144783	GO:1902622		GO_B_CELL_HOMEOSTASIS	2.88499e-20	GO:0001782		GO_REGULATION_OF_LEUKOCYTE_DIFFERENTIATION	2.00131e-15	GO:1902105
				GO_POSITIVE_REGULATION_OF_ANTIGEN_RECEPTOR_MEDIATED_SIGNALING_PATHWAY	0.00154723	GO:0050857		GO_POSITIVE_REGULATION_OF_LYMPHOCYTE_DIFFERENTIATION	3.83785e-20	GO:0045621		GO_DOUBLE_STRAND_BREAK_REPAIR	2.07035e-15	GO:0006302
				GO_REGULATION_OF_CELLULAR_SENESCENCE	0.00154723	GO:2000772		GO_POSITIVE_REGULATION_OF_IMMUNE_RESPONSE	4.41001e-20	GO:0050778		GO_THYMIC_T_CELL_SELECTION	2.09502e-15	GO:0045061
				GO_REGULATION_OF_TOLL_LIKE_RECEPTOR_4_SIGNALING_PATHWAY	0.00172557	GO:0034143		GO_NUCLEOTIDE_EXCISION_REPAIR_DNA_DAMAGE_RECOGNITION	5.77172e-20	GO:0000715		GO_REGULATION_OF_B_CELL_ACTIVATION	2.20163e-15	GO:0050864
				GO_POSITIVE_REGULATION_OF_LYMPHOCYTE_MIGRATION	0.00181196	GO:2000403		GO_CELLULAR_RESPONSE_TO_INTERFERON_GAMMA	5.89293e-20	GO:0071346		GO_RESPONSE_TO_HYDROGEN_PEROXIDE	2.26301e-15	GO:0042542
				GO_NEGATIVE_REGULATION_OF_IMMUNE_EFFECTOR_PROCESS	0.00198132	GO:0002698		GO_RESPONSE_TO_WOUNDING	6.15275e-20	GO:0009611		GO_REGULATION_OF_B_CELL_PROLIFERATION	2.30577e-15	GO:0030888
				GO_REGULATION_OF_CD4_POSITIVE_ALPHA_BETA_T_CELL_ACTIVATION	0.00215956	GO:2000514		GO_LEUKOCYTE_ACTIVATION	6.84908e-20	GO:0045321		GO_RESPONSE_TO_OXYGEN_RADICAL	2.33831e-15	GO:0000305
				GO_REGULATION_OF_OSTEOCLAST_DIFFERENTIATION	0.00215956	GO:0045670		GO_POSITIVE_REGULATION_OF_ALPHA_BETA_T_CELL_ACTIVATION	6.84908e-20	GO:0046635		GO_ALPHA_BETA_T_CELL_ACTIVATION	2.4669e-15	GO:0046631
				GO_NEURON_PROJECTION_REGENERATION	0.00221516	GO:0031102		GO_B_CELL_RECEPTOR_SIGNALING_PATHWAY	8.2718e-20	GO:0050853		GO_ERROR_FREE_TRANSLESION_SYNTHESIS	2.69693e-15	GO:0070987
				GO_REGULATION_OF_MACROPHAGE_CHEMOTAXIS	0.00227652	GO:0010758		GO_REGULATION_OF_RETROGRADE_PROTEIN_TRANSPORT_ER_TO_CYTOSOL	8.42878e-20	GO:1904152		GO_CD4_POSITIVE_OR_CD8_POSITIVE_ALPHA_BETA_T_CELL_LINEAGE_COMMITMENT	2.88295e-15	GO:0043369
				GO_RESPONSE_TO_WOUNDING	0.00232266	GO:0009611		GO_REGULATION_OF_CYTOKINE_PRODUCTION_INVOLVED_IN_IMMUNE_RESPONSE	8.52728e-20	GO:0002718		GO_REGULATION_OF_HEMATOPOIETIC_PROGENITOR_CELL_DIFFERENTIATION	3.21358e-15	GO:1901532
				GO_CYTOPLASMIC_PATTERN_RECOGNITION_RECEPTOR_SIGNALING_PATHWAY	0.00236448	GO:0002753		GO_CELLULAR_SENESCENCE	8.56801e-20	GO:0090398		GO_T_CELL_RECEPTOR_SIGNALING_PATHWAY	3.30881e-15	GO:0050852
				GO_ERROR_FREE_TRANSLESION_SYNTHESIS	0.00249561	GO:0070987		GO_FC_EPSILON_RECEPTOR_SIGNALING_PATHWAY	8.56801e-20	GO:0038095		GO_NEGATIVE_REGULATION_OF_PRODUCTION_OF_MOLECULAR_MEDIATOR_OF_IMMUNE_RESPONSE	3.86636e-15	GO:0002701
				GO_NEGATIVE_REGULATION_OF_ACUTE_INFLAMMATORY_RESPONSE	0.00249561	GO:0002674		GO_NEGATIVE_REGULATION_OF_MYELOID_CELL_DIFFERENTIATION	1.3899e-19	GO:0045638		GO_ADAPTIVE_IMMUNE_RESPONSE	4.03398e-15	GO:0002250
				GO_POSITIVE_REGULATION_OF_MACROPHAGE_CHEMOTAXIS	0.00263782	GO:0010759		GO_NEGATIVE_REGULATION_OF_HEMOPOIESIS	1.97155e-19	GO:1903707		GO_DEFINITIVE_HEMOPOIESIS	4.03398e-15	GO:0060216
				GO_REGULATION_OF_CELLULAR_RESPONSE_TO_HYPOXIA	0.00272551	GO:1900037		GO_T_HELPER_1_TYPE_IMMUNE_RESPONSE	2.44436e-19	GO:0042088		GO_POSITIVE_REGULATION_OF_T_CELL_PROLIFERATION	4.06424e-15	GO:0042102
				GO_REGULATION_OF_LYMPHOCYTE_MIGRATION	0.00278443	GO:2000401		GO_CELLULAR_RESPONSE_TO_TOPOLOGICALLY_INCORRECT_PROTEIN	2.45487e-19	GO:0035967		GO_REGULATION_OF_NEUTROPHIL_MIGRATION	4.34397e-15	GO:1902622
				GO_NATURAL_KILLER_CELL_MEDIATED_IMMUNITY	0.00291583	GO:0002228		GO_REGULATION_OF_STRESS_ACTIVATED_PROTEIN_KINASE_SIGNALING_CASCADE	2.63572e-19	GO:0070302		GO_MYELOID_LEUKOCYTE_DIFFERENTIATION	4.46315e-15	GO:0002573
				GO_NUCLEOTIDE_EXCISION_REPAIR_DNA_DUPLEX_UNWINDING	0.00297638	GO:0000717		GO_PLATELET_AGGREGATION	3.40272e-19	GO:0070527		GO_REGULATION_OF_MACROPHAGE_CHEMOTAXIS	5.06199e-15	GO:0010758
				GO_REGULATION_OF_WOUND_HEALING	0.00304463	GO:0061041		GO_REGULATION_OF_TRANSCRIPTION_FROM_RNA_POLYMERASE_II_PROMOTER_IN_RESPONSE_TO_HYPOXIA	3.63078e-19	GO:0061418		GO_LYMPHOID_PROGENITOR_CELL_DIFFERENTIATION	5.33993e-15	GO:0002320
				GO_NEGATIVE_REGULATION_OF_CYTOKINE_PRODUCTION_INVOLVED_IN_IMMUNE_RESPONSE	0.00332713	GO:0002719		GO_POSTREPLICATION_REPAIR	3.84175e-19	GO:0006301		GO_REGULATION_OF_B_CELL_RECEPTOR_SIGNALING_PATHWAY	5.47287e-15	GO:0050855
				GO_INNATE_IMMUNE_RESPONSE	0.00358859	GO:0045087		GO_LYMPHOCYTE_MEDIATED_IMMUNITY	4.01124e-19	GO:0002449		GO_LEUKOCYTE_HOMEOSTASIS	6.13039e-15	GO:0001776
				GO_ALPHA_BETA_T_CELL_ACTIVATION	0.0036763	GO:0046631		GO_LYMPHOID_PROGENITOR_CELL_DIFFERENTIATION	4.45371e-19	GO:0002320		GO_CELLULAR_RESPONSE_TO_HYDROGEN_PEROXIDE	6.30862e-15	GO:0070301
				GO_NEGATIVE_REGULATION_OF_ENDOPLASMIC_RETICULUM_UNFOLDED_PROTEIN_RESPONSE	0.0036763	GO:1900102		GO_POSITIVE_REGULATION_OF_IMMUNE_SYSTEM_PROCESS	4.58005e-19	GO:0002684		GO_NEGATIVE_REGULATION_OF_MYELOID_CELL_DIFFERENTIATION	6.53107e-15	GO:0045638
				GO_NUCLEOTIDE_EXCISION_REPAIR_DNA_INCISION	0.0036763	GO:0033683		GO_REGULATION_OF_LEUKOCYTE_DIFFERENTIATION	5.42801e-19	GO:1902105		GO_MATURE_B_CELL_DIFFERENTIATION	8.35293e-15	GO:0002335
				GO_NATURAL_KILLER_CELL_ACTIVATION	0.00426671	GO:0030101		GO_PRODUCTION_OF_MOLECULAR_MEDIATOR_OF_IMMUNE_RESPONSE	1.04863e-18	GO:0002440		GO_NEGATIVE_REGULATION_OF_INTRINSIC_APOPTOTIC_SIGNALING_PATHWAY_IN_RESPONSE_TO_DNA_DAMAGE	9.93859e-15	GO:1902230
				GO_PERK_MEDIATED_UNFOLDED_PROTEIN_RESPONSE	0.00426671	GO:0036499		GO_RECOMBINATIONAL_REPAIR	1.30567e-18	GO:0000725		GO_NEGATIVE_REGULATION_OF_CYTOKINE_PRODUCTION_INVOLVED_IN_IMMUNE_RESPONSE	1.02851e-14	GO:0002719
				GO_T_CELL_LINEAGE_COMMITMENT	0.00426671	GO:0002360		GO_B_CELL_MEDIATED_IMMUNITY	1.38574e-18	GO:0019724		GO_MICROGLIAL_CELL_ACTIVATION	1.0726e-14	GO:0001774
				GO_T_CELL_PROLIFERATION	0.00431538	GO:0042098		GO_LEUKOCYTE_MEDIATED_IMMUNITY	1.86643e-18	GO:0002443		GO_G1_DNA_DAMAGE_CHECKPOINT	1.1585e-14	GO:0044783
				GO_NEGATIVE_REGULATION_OF_T_CELL_MEDIATED_IMMUNITY	0.00451574	GO:0002710		GO_HEMATOPOIETIC_PROGENITOR_CELL_DIFFERENTIATION	2.02665e-18	GO:0002244		GO_REGULATION_OF_T_CELL_CHEMOTAXIS	1.25256e-14	GO:0010819
				GO_RESPONSE_TO_OSMOTIC_STRESS	0.00482648	GO:0006970		GO_FC_GAMMA_RECEPTOR_SIGNALING_PATHWAY	3.49869e-18	GO:0038094		GO_TRANSCRIPTION_COUPLED_NUCLEOTIDE_EXCISION_REPAIR	1.26969e-14	GO:0006283
				GO_POSITIVE_REGULATION_OF_MYELOID_LEUKOCYTE_DIFFERENTIATION	0.00483298	GO:0002763		GO_DEFENSE_RESPONSE_TO_BACTERIUM	4.08556e-18	GO:0042742		GO_POSITIVE_REGULATION_OF_JUN_KINASE_ACTIVITY	1.3976e-14	GO:0043507
				GO_REGULATION_OF_LEUKOCYTE_DIFFERENTIATION	0.00514393	GO:1902105		GO_FC_RECEPTOR_SIGNALING_PATHWAY	8.08588e-18	GO:0038093		GO_LEUKOCYTE_ACTIVATION	1.40296e-14	GO:0045321
				GO_RESPONSE_TO_OXYGEN_RADICAL	0.00518462	GO:0000305		GO_POSITIVE_REGULATION_OF_NATURAL_KILLER_CELL_ACTIVATION	8.71066e-18	GO:0032816		GO_NEGATIVE_REGULATION_OF_TYPE_2_IMMUNE_RESPONSE	1.5142e-14	GO:0002829
				GO_NATURAL_KILLER_CELL_ACTIVATION_INVOLVED_IN_IMMUNE_RESPONSE	0.00552014	GO:0002323		GO_DEFENSE_RESPONSE_TO_OTHER_ORGANISM	1.27578e-17	GO:0098542		GO_REGULATION_OF_T_CELL_PROLIFERATION	1.77562e-14	GO:0042129
				GO_POSITIVE_REGULATION_OF_HUMORAL_IMMUNE_RESPONSE	0.00554872	GO:0002922		GO_REGULATION_OF_MACROPHAGE_CYTOKINE_PRODUCTION	1.37753e-17	GO:0010935		GO_NUCLEOTIDE_EXCISION_REPAIR_DNA_INCISION	2.1189e-14	GO:0033683
				GO_REGULATION_OF_JUN_KINASE_ACTIVITY	0.00554872	GO:0043506		GO_EMBRYONIC_HEMOPOIESIS	2.48283e-17	GO:0035162		GO_T_CELL_MEDIATED_IMMUNITY	2.13297e-14	GO:0002456
				GO_CELLULAR_RESPONSE_TO_REACTIVE_OXYGEN_SPECIES	0.0055532	GO:0034614		GO_ERROR_PRONE_TRANSLESION_SYNTHESIS	2.84188e-17	GO:0042276		GO_POSITIVE_REGULATION_OF_P38MAPK_CASCADE	3.1247e-14	GO:1900745
				GO_REGULATION_OF_T_CELL_MEDIATED_CYTOTOXICITY	0.00573644	GO:0001914		GO_RESPONSE_TO_OSMOTIC_STRESS	3.26891e-17	GO:0006970		GO_NEGATIVE_REGULATION_OF_MYELOID_LEUKOCYTE_DIFFERENTIATION	3.36979e-14	GO:0002762
				GO_NEGATIVE_REGULATION_OF_PRODUCTION_OF_MOLECULAR_MEDIATOR_OF_IMMUNE_RESPONSE	0.00649853	GO:0002701		GO_NEGATIVE_REGULATION_OF_LYMPHOCYTE_DIFFERENTIATION	3.52996e-17	GO:0045620		GO_POSITIVE_REGULATION_OF_ERAD_PATHWAY	3.49095e-14	GO:1904294
				GO_REGULATION_OF_RETROGRADE_PROTEIN_TRANSPORT_ER_TO_CYTOSOL	0.00663458	GO:1904152		GO_REGULATION_OF_T_CELL_DIFFERENTIATION	3.87431e-17	GO:0045580		GO_NEURON_PROJECTION_REGENERATION	3.5972e-14	GO:0031102
				GO_RESPONSE_TO_ISCHEMIA	0.00675448	GO:0002931		GO_IMMUNE_EFFECTOR_PROCESS	4.03961e-17	GO:0002252		GO_LYMPHOCYTE_MEDIATED_IMMUNITY	3.8427e-14	GO:0002449
				GO_LEUKOCYTE_MEDIATED_IMMUNITY	0.00686033	GO:0002443		GO_MYELOID_LEUKOCYTE_MEDIATED_IMMUNITY	4.27657e-17	GO:0002444		GO_MYELOID_LEUKOCYTE_MEDIATED_IMMUNITY	4.22912e-14	GO:0002444
				GO_REGULATION_OF_NATURAL_KILLER_CELL_ACTIVATION	0.00732479	GO:0032814		GO_LEUKOCYTE_HOMEOSTASIS	4.30398e-17	GO:0001776		GO_REGULATION_OF_TOLL_LIKE_RECEPTOR_4_SIGNALING_PATHWAY	4.22912e-14	GO:0034143
				GO_MAST_CELL_MEDIATED_IMMUNITY	0.00782107	GO:0002448		GO_CD4_POSITIVE_OR_CD8_POSITIVE_ALPHA_BETA_T_CELL_LINEAGE_COMMITMENT	5.09107e-17	GO:0043369		GO_NEGATIVE_REGULATION_OF_LEUKOCYTE_MIGRATION	5.57985e-14	GO:0002686
				GO_REGULATION_OF_T_CELL_MIGRATION	0.00782107	GO:2000404		GO_T_CELL_PROLIFERATION	6.31428e-17	GO:0042098		GO_MYELOID_CELL_DEVELOPMENT	6.14981e-14	GO:0061515
				GO_MYELOID_CELL_DEVELOPMENT	0.0085994	GO:0061515		GO_CELL_DEATH_IN_RESPONSE_TO_OXIDATIVE_STRESS	6.34967e-17	GO:0036473		GO_NEGATIVE_REGULATION_OF_CELLULAR_SENESCENCE	6.37201e-14	GO:2000773
				GO_LEUKOCYTE_ACTIVATION	0.00887466	GO:0045321		GO_POSITIVE_REGULATION_OF_IMMUNE_EFFECTOR_PROCESS	8.16632e-17	GO:0002699		GO_LEUKOCYTE_MEDIATED_IMMUNITY	1.14937e-13	GO:0002443
				GO_ACTIVATION_OF_JUN_KINASE_ACTIVITY	0.00901601	GO:0007257		GO_DEFENSE_RESPONSE	1.06497e-16	GO:0006952		GO_MISMATCH_REPAIR	1.38565e-13	GO:0006298
				GO_CELL_ACTIVATION_INVOLVED_IN_IMMUNE_RESPONSE	0.00957641	GO:0002263		GO_DNA_DAMAGE_RESPONSE_DETECTION_OF_DNA_DAMAGE	1.23439e-16	GO:0042769		GO_B_CELL_HOMEOSTASIS	1.41604e-13	GO:0001782
				GO_REGULATION_OF_HEMATOPOIETIC_PROGENITOR_CELL_DIFFERENTIATION	0.0100681	GO:1901532		GO_NEGATIVE_REGULATION_OF_LEUKOCYTE_CHEMOTAXIS	1.4096e-16	GO:0002689		GO_FEAR_RESPONSE	1.61993e-13	GO:0042596
				GO_POSITIVE_REGULATION_OF_ACUTE_INFLAMMATORY_RESPONSE	0.0101524	GO:0002675		GO_REGULATION_OF_RESPONSE_TO_INTERFERON_GAMMA	1.4096e-16	GO:0060330		GO_ERYTHROCYTE_DEVELOPMENT	1.66775e-13	GO:0048821
				GO_SOMATIC_RECOMBINATION_OF_IMMUNOGLOBULIN_GENE_SEGMENTS	0.010544	GO:0016447		GO_POSITIVE_REGULATION_OF_HEMOPOIESIS	1.75876e-16	GO:1903708		GO_REGULATION_OF_LYMPHOCYTE_DIFFERENTIATION	1.67835e-13	GO:0045619
				GO_THYMIC_T_CELL_SELECTION	0.010544	GO:0045061		GO_NEGATIVE_REGULATION_OF_WOUND_HEALING	2.04335e-16	GO:0061045		GO_RESPONSE_TO_INTERFERON_GAMMA	1.69253e-13	GO:0034341
				GO_NEGATIVE_REGULATION_OF_OXIDATIVE_STRESS_INDUCED_INTRINSIC_APOPTOTIC_SIGNALING_PATHWAY	0.0105664	GO:1902176		GO_POSITIVE_REGULATION_OF_ALPHA_BETA_T_CELL_DIFFERENTIATION	2.1093e-16	GO:0046638		GO_B_CELL_RECEPTOR_SIGNALING_PATHWAY	2.14141e-13	GO:0050853
				GO_ADAPTIVE_IMMUNE_RESPONSE	0.0118491	GO:0002250		GO_MISMATCH_REPAIR	2.95877e-16	GO:0006298		GO_NEGATIVE_REGULATION_OF_TOLL_LIKE_RECEPTOR_SIGNALING_PATHWAY	2.49236e-13	GO:0034122
				GO_SOMATIC_DIVERSIFICATION_OF_IMMUNOGLOBULINS	0.0121068	GO:0016445		GO_POSITIVE_REGULATION_OF_INNATE_IMMUNE_RESPONSE	3.08128e-16	GO:0045089		GO_REGULATION_OF_CYTOKINE_PRODUCTION_INVOLVED_IN_IMMUNE_RESPONSE	3.44478e-13	GO:0002718
				GO_POSITIVE_REGULATION_OF_T_CELL_MEDIATED_CYTOTOXICITY	0.0130393	GO:0001916		GO_REGULATION_OF_ERAD_PATHWAY	3.26438e-16	GO:1904292		GO_NATURAL_KILLER_CELL_ACTIVATION	3.66912e-13	GO:0030101
				GO_NUCLEOTIDE_EXCISION_REPAIR_PREINCISION_COMPLEX_ASSEMBLY	0.0133643	GO:0006294		GO_POSITIVE_REGULATION_OF_LYMPHOCYTE_MIGRATION	3.64032e-16	GO:2000403		GO_NEGATIVE_REGULATION_OF_PLATELET_ACTIVATION	4.3671e-13	GO:0010544
				GO_REGULATION_OF_RESPONSE_TO_INTERFERON_GAMMA	0.0134617	GO:0060330		GO_REGULATION_OF_MYELOID_CELL_DIFFERENTIATION	4.90103e-16	GO:0045637		GO_LYMPHOCYTE_HOMEOSTASIS	4.54018e-13	GO:0002260
				GO_NEGATIVE_REGULATION_OF_RESPONSE_TO_WOUNDING	0.0137313	GO:1903035		GO_ADAPTIVE_IMMUNE_RESPONSE	4.90705e-16	GO:0002250		GO_POSITIVE_REGULATION_OF_INNATE_IMMUNE_RESPONSE	5.11263e-13	GO:0045089
				GO_NEGATIVE_REGULATION_OF_TOLL_LIKE_RECEPTOR_SIGNALING_PATHWAY	0.0138562	GO:0034122		GO_NEGATIVE_REGULATION_OF_OSTEOCLAST_DIFFERENTIATION	6.00152e-16	GO:0045671		GO_POSITIVE_REGULATION_OF_MYELOID_LEUKOCYTE_CYTOKINE_PRODUCTION_INVOLVED_IN_IMMUNE_RESPONSE	5.86137e-13	GO:0061081
				GO_REGULATION_OF_IRE1_MEDIATED_UNFOLDED_PROTEIN_RESPONSE	0.0152108	GO:1903894		GO_POSITIVE_REGULATION_OF_MYELOID_LEUKOCYTE_MEDIATED_IMMUNITY	6.22005e-16	GO:0002888		GO_DEFENSE_RESPONSE_TO_OTHER_ORGANISM	6.61401e-13	GO:0098542
				GO_RESPONSE_TO_INTERFERON_GAMMA	0.0155974	GO:0034341		GO_REGULATION_OF_INNATE_IMMUNE_RESPONSE	8.0894e-16	GO:0045088		GO_FC_GAMMA_RECEPTOR_SIGNALING_PATHWAY	8.61387e-13	GO:0038094
				GO_POSITIVE_REGULATION_OF_JUN_KINASE_ACTIVITY	0.0156221	GO:0043507		GO_NEGATIVE_REGULATION_OF_TOLL_LIKE_RECEPTOR_SIGNALING_PATHWAY	1.05545e-15	GO:0034122		GO_DEFENSE_RESPONSE_TO_BACTERIUM	9.11031e-13	GO:0042742
				GO_RESPONSE_TO_HYDROGEN_PEROXIDE	0.016477	GO:0042542		GO_INTRINSIC_APOPTOTIC_SIGNALING_PATHWAY_IN_RESPONSE_TO_ENDOPLASMIC_RETICULUM_STRESS	1.3097e-15	GO:0070059		GO_NATURAL_KILLER_CELL_MEDIATED_IMMUNITY	9.71775e-13	GO:0002228
				GO_MYELOID_LEUKOCYTE_DIFFERENTIATION	0.0166745	GO:0002573		GO_HEMATOPOIETIC_STEM_CELL_DIFFERENTIATION	1.72876e-15	GO:0060218		GO_PERK_MEDIATED_UNFOLDED_PROTEIN_RESPONSE	1.04251e-12	GO:0036499
				GO_WOUND_HEALING_SPREADING_OF_EPIDERMAL_CELLS	0.0178076	GO:0035313		GO_MONOCYTE_CHEMOTAXIS	1.72876e-15	GO:0002548		GO_REGULATION_OF_CYTOKINE_SECRETION_INVOLVED_IN_IMMUNE_RESPONSE	1.08924e-12	GO:0002739
				GO_CELLULAR_RESPONSE_TO_HYDROGEN_PEROXIDE	0.018205	GO:0070301		GO_POSITIVE_REGULATION_OF_DEFENSE_RESPONSE	1.79761e-15	GO:0031349		GO_CELL_ACTIVATION_INVOLVED_IN_IMMUNE_RESPONSE	1.10033e-12	GO:0002263
				GO_NEGATIVE_REGULATION_OF_MYELOID_CELL_DIFFERENTIATION	0.0186213	GO:0045638		GO_CYTOPLASMIC_PATTERN_RECOGNITION_RECEPTOR_SIGNALING_PATHWAY	2.71413e-15	GO:0002753		GO_RESPONSE_TO_REACTIVE_OXYGEN_SPECIES	1.10304e-12	GO:0000302
				GO_REGULATION_OF_CYTOKINE_PRODUCTION_INVOLVED_IN_IMMUNE_RESPONSE	0.0191726	GO:0002718		GO_POSITIVE_REGULATION_OF_TRANSCRIPTION_FROM_RNA_POLYMERASE_II_PROMOTER_IN_RESPONSE_TO_ENDOPLASMIC_RETICULUM_STRESS	3.08475e-15	GO:1990440		GO_POSITIVE_REGULATION_OF_LEUKOCYTE_DIFFERENTIATION	1.11104e-12	GO:1902107
				GO_POSITIVE_REGULATION_OF_RESPONSE_TO_OXIDATIVE_STRESS	0.0194188	GO:1902884		GO_RESPONSE_TO_OXIDATIVE_STRESS	3.2068e-15	GO:0006979		GO_POSITIVE_REGULATION_OF_MACROPHAGE_CHEMOTAXIS	1.17641e-12	GO:0010759
				GO_LEUKOCYTE_HOMEOSTASIS	0.0197698	GO:0001776		GO_REGULATION_OF_LYMPHOCYTE_MIGRATION	3.64438e-15	GO:2000401		GO_NEGATIVE_REGULATION_OF_T_CELL_DIFFERENTIATION	1.27314e-12	GO:0045581
				GO_BEHAVIORAL_RESPONSE_TO_PAIN	0.0200333	GO:0048266		GO_REGULATION_OF_T_CELL_PROLIFERATION	4.10227e-15	GO:0042129		GO_RESPONSE_TO_OXIDATIVE_STRESS	1.4365e-12	GO:0006979
				GO_B_CELL_RECEPTOR_SIGNALING_PATHWAY	0.0207819	GO:0050853		GO_POSITIVE_REGULATION_OF_RESPONSE_TO_OXIDATIVE_STRESS	4.6316e-15	GO:1902884		GO_ACUTE_PHASE_RESPONSE	1.73485e-12	GO:0006953
				GO_TRANSCRIPTION_COUPLED_NUCLEOTIDE_EXCISION_REPAIR	0.0210645	GO:0006283		GO_NEGATIVE_REGULATION_OF_T_CELL_RECEPTOR_SIGNALING_PATHWAY	5.26531e-15	GO:0050860		GO_ANTIGEN_PROCESSING_AND_PRESENTATION_OF_EXOGENOUS_PEPTIDE_ANTIGEN_VIA_MHC_CLASS_I	1.79428e-12	GO:0042590
				GO_IMMUNOGLOBULIN_PRODUCTION	0.0214402	GO:0002377		GO_REGULATION_OF_OSTEOCLAST_DIFFERENTIATION	5.50199e-15	GO:0045670		GO_POSITIVE_REGULATION_OF_ALPHA_BETA_T_CELL_PROLIFERATION	2.04533e-12	GO:0046641
				GO_GLOBAL_GENOME_NUCLEOTIDE_EXCISION_REPAIR	0.022276	GO:0070911		GO_POSITIVE_REGULATION_OF_T_HELPER_1_TYPE_IMMUNE_RESPONSE	7.06304e-15	GO:0002827		GO_REGULATION_OF_T_CELL_MIGRATION	2.05977e-12	GO:2000404
				GO_MISMATCH_REPAIR	0.0231286	GO:0006298		GO_POSITIVE_REGULATION_OF_LEUKOCYTE_DIFFERENTIATION	7.53411e-15	GO:1902107		GO_MAST_CELL_MEDIATED_IMMUNITY	2.1048e-12	GO:0002448
				GO_POSITIVE_REGULATION_OF_ALPHA_BETA_T_CELL_PROLIFERATION	0.025545	GO:0046641		GO_NEGATIVE_REGULATION_OF_T_CELL_MEDIATED_IMMUNITY	8.70789e-15	GO:0002710		GO_REGULATION_OF_GRANULOCYTE_DIFFERENTIATION	2.20035e-12	GO:0030852
				GO_DEFENSE_RESPONSE	0.0256204	GO:0006952		GO_POSITIVE_REGULATION_OF_LEUKOCYTE_DEGRANULATION	1.07935e-14	GO:0043302		GO_REGULATION_OF_NEUTROPHIL_CHEMOTAXIS	2.57495e-12	GO:0090022
				GO_NEGATIVE_REGULATION_OF_TYPE_2_IMMUNE_RESPONSE	0.0262155	GO:0002829		GO_RESPONSE_TO_TOPOLOGICALLY_INCORRECT_PROTEIN	1.24014e-14	GO:0035966		GO_REGULATION_OF_IRE1_MEDIATED_UNFOLDED_PROTEIN_RESPONSE	2.9864e-12	GO:1903894
				GO_NEGATIVE_REGULATION_OF_IMMUNE_RESPONSE	0.0263469	GO:0050777		GO_POSITIVE_REGULATION_OF_B_CELL_PROLIFERATION	1.38605e-14	GO:0030890		GO_REGULATION_OF_LYMPHOCYTE_MIGRATION	3.02035e-12	GO:2000401
				GO_LYMPH_NODE_DEVELOPMENT	0.0264711	GO:0048535		GO_INNATE_IMMUNE_RESPONSE_IN_MUCOSA	2.27581e-14	GO:0002227		GO_SOMATIC_RECOMBINATION_OF_IMMUNOGLOBULIN_GENE_SEGMENTS	3.13852e-12	GO:0016447
				GO_NEGATIVE_REGULATION_OF_DNA_REPAIR	0.0277712	GO:0045738		GO_POSITIVE_REGULATION_OF_ACTIVATED_T_CELL_PROLIFERATION	2.46448e-14	GO:0042104		GO_B_CELL_ACTIVATION_INVOLVED_IN_IMMUNE_RESPONSE	3.52053e-12	GO:0002312
				GO_CELLULAR_RESPONSE_TO_GLUCOSE_STARVATION	0.0278898	GO:0042149		GO_REGULATION_OF_PLATELET_AGGREGATION	3.22406e-14	GO:0090330		GO_DNA_DAMAGE_RESPONSE_DETECTION_OF_DNA_DAMAGE	3.69077e-12	GO:0042769
				GO_NEGATIVE_REGULATION_OF_HEMOPOIESIS	0.0278898	GO:1903707		GO_NEGATIVE_REGULATION_OF_MYELOID_LEUKOCYTE_DIFFERENTIATION	5.20486e-14	GO:0002762		GO_REGULATION_OF_T_CELL_MEDIATED_IMMUNITY	3.69077e-12	GO:0002709
				GO_POSITIVE_REGULATION_OF_MYELOID_LEUKOCYTE_MEDIATED_IMMUNITY	0.0294372	GO:0002888		GO_NEUTROPHIL_MEDIATED_IMMUNITY	5.58768e-14	GO:0002446		GO_DNA_SYNTHESIS_INVOLVED_IN_DNA_REPAIR	3.87397e-12	GO:0000731
				GO_LYMPHOCYTE_MEDIATED_IMMUNITY	0.0315046	GO:0002449		GO_ANGIOGENESIS_INVOLVED_IN_WOUND_HEALING	5.97374e-14	GO:0060055		GO_POSITIVE_REGULATION_OF_STRESS_ACTIVATED_PROTEIN_KINASE_SIGNALING_CASCADE	3.90931e-12	GO:0070304
				GO_IMMUNE_EFFECTOR_PROCESS	0.0326893	GO:0002252		GO_LEUKOCYTE_CHEMOTAXIS	5.97374e-14	GO:0030595		GO_B_CELL_MEDIATED_IMMUNITY	4.1628e-12	GO:0019724
				GO_T_CELL_MEDIATED_IMMUNITY	0.0332585	GO:0002456		GO_FEAR_RESPONSE	6.24429e-14	GO:0042596		GO_CELLULAR_SENESCENCE	4.22698e-12	GO:0090398
				GO_SOMATIC_DIVERSIFICATION_OF_IMMUNE_RECEPTORS	0.0358811	GO:0002200		GO_LYMPHOCYTE_HOMEOSTASIS	6.24429e-14	GO:0002260		GO_REGULATION_OF_OXIDATIVE_STRESS_INDUCED_CELL_DEATH	4.93197e-12	GO:1903201
				GO_MATURE_B_CELL_DIFFERENTIATION	0.0362414	GO:0002335		GO_REGULATION_OF_LEUKOCYTE_MEDIATED_IMMUNITY	6.24429e-14	GO:0002703		GO_POSITIVE_REGULATION_OF_DEFENSE_RESPONSE	4.97663e-12	GO:0031349
				GO_DNA_DAMAGE_RESPONSE_DETECTION_OF_DNA_DAMAGE	0.036445	GO:0042769		GO_NEGATIVE_REGULATION_OF_MEGAKARYOCYTE_DIFFERENTIATION	8.25032e-14	GO:0045653		GO_POSITIVE_REGULATION_OF_T_CELL_MEDIATED_CYTOTOXICITY	5.39841e-12	GO:0001916
				GO_POSITIVE_REGULATION_OF_T_CELL_CYTOKINE_PRODUCTION	0.0371548	GO:0002726		GO_NEUTROPHIL_ACTIVATION_INVOLVED_IN_IMMUNE_RESPONSE	9.17859e-14	GO:0002283		GO_NEUTROPHIL_ACTIVATION_INVOLVED_IN_IMMUNE_RESPONSE	7.36792e-12	GO:0002283
				GO_NEGATIVE_REGULATION_OF_PLATELET_ACTIVATION	0.0377666	GO:0010544		GO_G1_DNA_DAMAGE_CHECKPOINT	1.00235e-13	GO:0044783		GO_ANTIGEN_PROCESSING_AND_PRESENTATION_OF_PEPTIDE_ANTIGEN_VIA_MHC_CLASS_I	8.20738e-12	GO:0002474
				GO_DEFINITIVE_HEMOPOIESIS	0.0398539	GO:0060216		GO_POSITIVE_REGULATION_OF_TYPE_2_IMMUNE_RESPONSE	1.05707e-13	GO:0002830		GO_NEGATIVE_REGULATION_OF_LEUKOCYTE_DIFFERENTIATION	9.82421e-12	GO:1902106
				GO_BLOOD_COAGULATION_FIBRIN_CLOT_FORMATION	0.0411	GO:0072378		GO_POSITIVE_REGULATION_OF_T_HELPER_CELL_DIFFERENTIATION	1.13319e-13	GO:0045624		GO_INTRINSIC_APOPTOTIC_SIGNALING_PATHWAY_IN_RESPONSE_TO_DNA_DAMAGE	1.00171e-11	GO:0008630
				GO_POSITIVE_REGULATION_OF_OSTEOCLAST_DIFFERENTIATION	0.0417039	GO:0045672		GO_DEFENSE_RESPONSE_TO_FUNGUS	1.13596e-13	GO:0050832		GO_POSITIVE_REGULATION_OF_LYMPHOCYTE_DIFFERENTIATION	1.08545e-11	GO:0045621
				GO_B_CELL_HOMEOSTASIS	0.0421499	GO:0001782		GO_ERROR_FREE_TRANSLESION_SYNTHESIS	1.32623e-13	GO:0070987		GO_INNATE_IMMUNE_RESPONSE	1.1073e-11	GO:0045087
				GO_POSITIVE_REGULATION_OF_LEUKOCYTE_DIFFERENTIATION	0.0424949	GO:1902107		GO_NEGATIVE_REGULATION_OF_ALPHA_BETA_T_CELL_DIFFERENTIATION	1.39641e-13	GO:0046639		GO_POSITIVE_REGULATION_OF_T_CELL_MEDIATED_IMMUNITY	1.1881e-11	GO:0002711
				GO_REGULATION_OF_TRANSLATIONAL_INITIATION_IN_RESPONSE_TO_STRESS	0.0445129	GO:0043558		GO_NEGATIVE_REGULATION_OF_HEMATOPOIETIC_PROGENITOR_CELL_DIFFERENTIATION	1.54624e-13	GO:1901533		GO_NEGATIVE_REGULATION_OF_ERAD_PATHWAY	1.32047e-11	GO:1904293
				GO_NUCLEOTIDE_EXCISION_REPAIR_DNA_GAP_FILLING	0.0474745	GO:0006297		GO_CELLULAR_DEFENSE_RESPONSE	1.88065e-13	GO:0006968		GO_PATTERN_RECOGNITION_RECEPTOR_SIGNALING_PATHWAY	1.32322e-11	GO:0002221
				GO_MICROGLIAL_CELL_ACTIVATION	0.0488115	GO:0001774		GO_RESPONSE_TO_AXON_INJURY	2.24242e-13	GO:0048678		GO_NEGATIVE_REGULATION_OF_ANTIGEN_RECEPTOR_MEDIATED_SIGNALING_PATHWAY	1.57626e-11	GO:0050858
				GO_REGULATION_OF_MACROPHAGE_CYTOKINE_PRODUCTION	0.0527426	GO:0010935		GO_CELLULAR_RESPONSE_TO_FLUID_SHEAR_STRESS	3.12795e-13	GO:0071498		GO_REGULATION_OF_MACROPHAGE_CYTOKINE_PRODUCTION	1.6689e-11	GO:0010935
				GO_B_CELL_ACTIVATION_INVOLVED_IN_IMMUNE_RESPONSE	0.0583154	GO:0002312		GO_SOMATIC_RECOMBINATION_OF_IMMUNOGLOBULIN_GENE_SEGMENTS	3.3919e-13	GO:0016447		GO_SOMATIC_DIVERSIFICATION_OF_IMMUNOGLOBULINS	1.73229e-11	GO:0016445
				GO_ERYTHROCYTE_DEVELOPMENT	0.0599444	GO:0048821		GO_MAST_CELL_MEDIATED_IMMUNITY	3.46789e-13	GO:0002448		GO_DEFENSE_RESPONSE	1.7507e-11	GO:0006952
				GO_REGULATION_OF_DNA_DAMAGE_CHECKPOINT	0.0636987	GO:2000001		GO_GLOBAL_GENOME_NUCLEOTIDE_EXCISION_REPAIR	4.89727e-13	GO:0070911		GO_POSITIVE_REGULATION_OF_MYELOID_LEUKOCYTE_MEDIATED_IMMUNITY	1.94273e-11	GO:0002888
				GO_REGULATION_OF_NEUTROPHIL_CHEMOTAXIS	0.063998	GO:0090022		GO_RESPONSE_TO_ENDOPLASMIC_RETICULUM_STRESS	6.10582e-13	GO:0034976		GO_RESPONSE_TO_TOPOLOGICALLY_INCORRECT_PROTEIN	1.97338e-11	GO:0035966
				GO_NEGATIVE_REGULATION_OF_HEMATOPOIETIC_PROGENITOR_CELL_DIFFERENTIATION	0.0642036	GO:1901533		GO_POSITIVE_REGULATION_OF_B_CELL_ACTIVATION	8.18206e-13	GO:0050871		GO_REGULATION_OF_OSTEOCLAST_DIFFERENTIATION	2.29972e-11	GO:0045670
				GO_REGULATION_OF_B_CELL_RECEPTOR_SIGNALING_PATHWAY	0.0657695	GO:0050855		GO_REGULATION_OF_TOLL_LIKE_RECEPTOR_4_SIGNALING_PATHWAY	8.39784e-13	GO:0034143		GO_NUCLEOTIDE_EXCISION_REPAIR	2.72061e-11	GO:0006289
				GO_POSITIVE_REGULATION_OF_MAST_CELL_ACTIVATION_INVOLVED_IN_IMMUNE_RESPONSE	0.0739027	GO:0033008		GO_REGULATION_OF_T_CELL_RECEPTOR_SIGNALING_PATHWAY	1.38583e-12	GO:0050856		GO_RESPONSE_TO_FLUID_SHEAR_STRESS	2.84339e-11	GO:0034405
				GO_REGULATION_OF_T_CELL_RECEPTOR_SIGNALING_PATHWAY	0.0889437	GO:0050856		GO_INFLAMMATORY_RESPONSE	1.62626e-12	GO:0006954		GO_POSITIVE_REGULATION_OF_MYELOID_LEUKOCYTE_DIFFERENTIATION	3.43886e-11	GO:0002763
				GO_REGULATION_OF_OXIDATIVE_STRESS_INDUCED_NEURON_DEATH	0.0915429	GO:1903203		GO_LYMPHOCYTE_MIGRATION	1.65184e-12	GO:0072676		GO_NUCLEOTIDE_EXCISION_REPAIR_PREINCISION_COMPLEX_STABILIZATION	4.27886e-11	GO:0006293
				GO_POSITIVE_T_CELL_SELECTION	0.108118	GO:0043368		GO_NEGATIVE_REGULATION_OF_DNA_REPAIR	2.10612e-12	GO:0045738		GO_ACUTE_INFLAMMATORY_RESPONSE	4.30467e-11	GO:0002526
				GO_NUCLEOTIDE_EXCISION_REPAIR	0.108123	GO:0006289		GO_ACTIVATION_OF_JUN_KINASE_ACTIVITY	2.9839e-12	GO:0007257		GO_POSITIVE_REGULATION_OF_LYMPHOCYTE_MIGRATION	4.80457e-11	GO:2000403
				GO_REGULATION_OF_PLATELET_ACTIVATION	0.118651	GO:0010543		GO_ORGAN_OR_TISSUE_SPECIFIC_IMMUNE_RESPONSE	2.9839e-12	GO:0002251		GO_LYMPHOCYTE_COSTIMULATION	4.94671e-11	GO:0031294
				GO_NEGATIVE_REGULATION_OF_T_CELL_RECEPTOR_SIGNALING_PATHWAY	0.122319	GO:0050860		GO_POSITIVE_REGULATION_OF_MAST_CELL_ACTIVATION_INVOLVED_IN_IMMUNE_RESPONSE	3.03349e-12	GO:0033008		GO_NEGATIVE_REGULATION_OF_DNA_REPAIR	5.0353e-11	GO:0045738
				GO_NEGATIVE_REGULATION_OF_ANTIGEN_RECEPTOR_MEDIATED_SIGNALING_PATHWAY	0.126429	GO:0050858		GO_GRANULOCYTE_DIFFERENTIATION	3.54782e-12	GO:0030851		GO_REGULATION_OF_ALPHA_BETA_T_CELL_PROLIFERATION	5.05942e-11	GO:0046640
				GO_RESPONSE_TO_REACTIVE_OXYGEN_SPECIES	0.12943	GO:0000302		GO_REGULATION_OF_JNK_CASCADE	3.83342e-12	GO:0046328		GO_LYMPHOCYTE_MIGRATION	5.65822e-11	GO:0072676
				GO_NEGATIVE_REGULATION_OF_MEGAKARYOCYTE_DIFFERENTIATION	0.153117	GO:0045653		GO_POSITIVE_REGULATION_OF_B_CELL_MEDIATED_IMMUNITY	3.86641e-12	GO:0002714		GO_RESPONSE_TO_ISCHEMIA	5.66273e-11	GO:0002931
				GO_V_D_J_RECOMBINATION	0.167081	GO:0033151		GO_ANTIGEN_RECEPTOR_MEDIATED_SIGNALING_PATHWAY	4.06803e-12	GO:0050851		GO_IMMUNE_EFFECTOR_PROCESS	5.88417e-11	GO:0002252
				GO_NEGATIVE_REGULATION_OF_WOUND_HEALING	0.179381	GO:0061045		GO_RESPONSE_TO_HYDROGEN_PEROXIDE	4.47645e-12	GO:0042542		GO_REGULATION_OF_TYPE_2_IMMUNE_RESPONSE	7.69522e-11	GO:0002828
				GO_MAST_CELL_ACTIVATION	0.195557	GO:0045576		GO_POSITIVE_T_CELL_SELECTION	4.77889e-12	GO:0043368		GO_NEGATIVE_REGULATION_OF_OXIDATIVE_STRESS_INDUCED_INTRINSIC_APOPTOTIC_SIGNALING_PATHWAY	7.75853e-11	GO:1902176
				GO_FIBRINOLYSIS	0.206761	GO:0042730		GO_SOMATIC_DIVERSIFICATION_OF_IMMUNOGLOBULINS	7.30834e-12	GO:0016445		GO_POSITIVE_REGULATION_OF_NEUTROPHIL_MIGRATION	8.15794e-11	GO:1902624
				GO_RESPONSE_TO_AXON_INJURY	0.265884	GO:0048678		GO_NEGATIVE_REGULATION_OF_LEUKOCYTE_DIFFERENTIATION	9.00516e-12	GO:1902106		GO_POSTREPLICATION_REPAIR	8.20149e-11	GO:0006301
				GO_PLATELET_AGGREGATION	0.319281	GO:0070527		GO_NEGATIVE_REGULATION_OF_RESPONSE_TO_WOUNDING	1.35167e-11	GO:1903035		GO_NEGATIVE_REGULATION_OF_T_CELL_RECEPTOR_SIGNALING_PATHWAY	9.18189e-11	GO:0050860
				GO_BLOOD_COAGULATION_INTRINSIC_PATHWAY	0.329255	GO:0007597		GO_NUCLEOTIDE_EXCISION_REPAIR_DNA_INCISION	1.59135e-11	GO:0033683		GO_REGULATION_OF_PLATELET_ACTIVATION	1.15901e-10	GO:0010543
				GO_RESPONSE_TO_FLUID_SHEAR_STRESS	0.34976	GO:0034405		GO_POSITIVE_REGULATION_OF_ANTIGEN_RECEPTOR_MEDIATED_SIGNALING_PATHWAY	2.00195e-11	GO:0050857		GO_TRANSLESION_SYNTHESIS	1.36879e-10	GO:0019985
				GO_NUCLEOTIDE_EXCISION_REPAIR_PREINCISION_COMPLEX_STABILIZATION	0.367403	GO:0006293		GO_IMMUNOGLOBULIN_PRODUCTION	3.27254e-11	GO:0002377		GO_NEUTROPHIL_MEDIATED_IMMUNITY	1.48424e-10	GO:0002446
				GO_INTRA_S_DNA_DAMAGE_CHECKPOINT	0.369146	GO:0031573		GO_NEGATIVE_REGULATION_OF_CD4_POSITIVE_ALPHA_BETA_T_CELL_DIFFERENTIATION	3.31357e-11	GO:0043371		GO_NEGATIVE_REGULATION_OF_ACUTE_INFLAMMATORY_RESPONSE	1.6507e-10	GO:0002674
				GO_RESPONSE_TO_LAMINAR_FLUID_SHEAR_STRESS	0.398404	GO:0034616		GO_MYELOID_LEUKOCYTE_MIGRATION	3.41911e-11	GO:0097529		GO_POSITIVE_REGULATION_OF_T_CELL_CYTOKINE_PRODUCTION	1.94068e-10	GO:0002726
				GO_NEGATIVE_REGULATION_OF_MAST_CELL_ACTIVATION	0.400576	GO:0033004		GO_NEGATIVE_REGULATION_OF_DEFENSE_RESPONSE	3.83392e-11	GO:0031348		GO_POSITIVE_REGULATION_OF_ANTIGEN_RECEPTOR_MEDIATED_SIGNALING_PATHWAY	2.04308e-10	GO:0050857
				GO_TOLERANCE_INDUCTION	0.597228	GO:0002507		GO_RESPONSE_TO_REACTIVE_OXYGEN_SPECIES	4.51968e-11	GO:0000302		GO_REGULATION_OF_RETROGRADE_PROTEIN_TRANSPORT_ER_TO_CYTOSOL	2.36696e-10	GO:1904152
				GO_NEGATIVE_T_CELL_SELECTION	0.788911	GO:0043383		GO_NEGATIVE_REGULATION_OF_T_CELL_DIFFERENTIATION	4.6602e-11	GO:0045581		GO_REGULATION_OF_T_CELL_MEDIATED_CYTOTOXICITY	2.70892e-10	GO:0001914
				GO_NEGATIVE_REGULATION_OF_LEUKOCYTE_CHEMOTAXIS	0.800666	GO:0002689		GO_MATURE_B_CELL_DIFFERENTIATION_INVOLVED_IN_IMMUNE_RESPONSE	6.36957e-11	GO:0002313		GO_NEGATIVE_REGULATION_OF_WOUND_HEALING	2.7971e-10	GO:0061045
								GO_INTRINSIC_APOPTOTIC_SIGNALING_PATHWAY_IN_RESPONSE_TO_DNA_DAMAGE	1.09397e-10	GO:0008630		GO_HUMORAL_IMMUNE_RESPONSE_MEDIATED_BY_CIRCULATING_IMMUNOGLOBULIN	3.18378e-10	GO:0002455
								GO_BEHAVIORAL_RESPONSE_TO_PAIN	1.32739e-10	GO:0048266		GO_LYMPHOCYTE_CHEMOTAXIS	3.60355e-10	GO:0048247
								GO_RESPONSE_TO_IMMOBILIZATION_STRESS	1.45737e-10	GO:0035902		GO_SOMATIC_DIVERSIFICATION_OF_IMMUNE_RECEPTORS	4.02118e-10	GO:0002200
								GO_WOUND_HEALING_SPREADING_OF_EPIDERMAL_CELLS	1.46644e-10	GO:0035313		GO_REGULATION_OF_OXIDATIVE_STRESS_INDUCED_INTRINSIC_APOPTOTIC_SIGNALING_PATHWAY	4.43375e-10	GO:1902175
								GO_REGULATION_OF_MYELOID_LEUKOCYTE_DIFFERENTIATION	1.48393e-10	GO:0002761		GO_MEGAKARYOCYTE_DIFFERENTIATION	4.57059e-10	GO:0030219
								GO_SOMATIC_DIVERSIFICATION_OF_IMMUNE_RECEPTORS	1.53553e-10	GO:0002200		GO_REGULATION_OF_INTRINSIC_APOPTOTIC_SIGNALING_PATHWAY_IN_RESPONSE_TO_DNA_DAMAGE	4.66302e-10	GO:1902229
								GO_REGULATION_OF_B_CELL_PROLIFERATION	1.89297e-10	GO:0030888		GO_ANTIGEN_PROCESSING_AND_PRESENTATION	4.68242e-10	GO:0019882
								GO_REGULATION_OF_T_CELL_MEDIATED_CYTOTOXICITY	2.10203e-10	GO:0001914		GO_REGULATION_OF_NATURAL_KILLER_CELL_MEDIATED_IMMUNITY	4.88733e-10	GO:0002715
								GO_RESPONSE_TO_ISCHEMIA	2.3053e-10	GO:0002931		GO_IMMUNOGLOBULIN_PRODUCTION	5.00627e-10	GO:0002377
								GO_POSITIVE_REGULATION_OF_T_CELL_PROLIFERATION	2.31985e-10	GO:0042102		GO_CELLULAR_RESPONSE_TO_FLUID_SHEAR_STRESS	5.50981e-10	GO:0071498
								GO_NEGATIVE_REGULATION_OF_ACUTE_INFLAMMATORY_RESPONSE	2.33079e-10	GO:0002674		GO_NUCLEOTIDE_EXCISION_REPAIR_PREINCISION_COMPLEX_ASSEMBLY	5.90884e-10	GO:0006294
								GO_REGULATION_OF_INTRINSIC_APOPTOTIC_SIGNALING_PATHWAY_IN_RESPONSE_TO_DNA_DAMAGE	2.34399e-10	GO:1902229		GO_REGULATION_OF_T_CELL_DIFFERENTIATION	6.7888e-10	GO:0045580
								GO_ANTIMICROBIAL_HUMORAL_RESPONSE	2.52176e-10	GO:0019730		GO_RESPONSE_TO_LAMINAR_FLUID_SHEAR_STRESS	1.11476e-09	GO:0034616
								GO_NEGATIVE_REGULATION_OF_CELLULAR_SENESCENCE	2.81962e-10	GO:2000773		GO_POSITIVE_REGULATION_OF_TRANSCRIPTION_FROM_RNA_POLYMERASE_II_PROMOTER_IN_RESPONSE_TO_ENDOPLASMIC_RETICULUM_STRESS	1.41218e-09	GO:1990440
								GO_RESPONSE_TO_LAMINAR_FLUID_SHEAR_STRESS	3.85445e-10	GO:0034616		GO_POSITIVE_REGULATION_OF_T_HELPER_CELL_DIFFERENTIATION	1.44401e-09	GO:0045624
								GO_NEGATIVE_REGULATION_OF_ENDOPLASMIC_RETICULUM_UNFOLDED_PROTEIN_RESPONSE	4.57666e-10	GO:1900102		GO_REGULATION_OF_ANTIGEN_PROCESSING_AND_PRESENTATION_OF_PEPTIDE_ANTIGEN	1.50897e-09	GO:0002583
								GO_FIBRINOLYSIS	5.01117e-10	GO:0042730		GO_ANTIGEN_PROCESSING_AND_PRESENTATION_OF_ENDOGENOUS_ANTIGEN	1.6633e-09	GO:0019883
								GO_NUCLEOTIDE_EXCISION_REPAIR_DNA_DUPLEX_UNWINDING	5.14202e-10	GO:0000717		GO_HEMATOPOIETIC_PROGENITOR_CELL_DIFFERENTIATION	1.68426e-09	GO:0002244
								GO_POSITIVE_REGULATION_OF_ADAPTIVE_IMMUNE_RESPONSE	7.669e-10	GO:0002821		GO_ANTIMICROBIAL_HUMORAL_RESPONSE	1.70209e-09	GO:0019730
								GO_NEGATIVE_T_CELL_SELECTION	9.04282e-10	GO:0043383		GO_CELLULAR_RESPONSE_TO_GLUCOSE_STARVATION	2.07788e-09	GO:0042149
								GO_ANTIGEN_PROCESSING_AND_PRESENTATION	9.96966e-10	GO:0019882		GO_POSITIVE_REGULATION_OF_CD4_POSITIVE_ALPHA_BETA_T_CELL_ACTIVATION	2.45033e-09	GO:2000516
								GO_REGULATION_OF_TOLL_LIKE_RECEPTOR_SIGNALING_PATHWAY	1.09958e-09	GO:0034121		GO_REGULATION_OF_DNA_DAMAGE_CHECKPOINT	2.4662e-09	GO:2000001
								GO_GRANULOCYTE_MIGRATION	1.15299e-09	GO:0097530		GO_RETROGRADE_PROTEIN_TRANSPORT_ER_TO_CYTOSOL	3.00891e-09	GO:0030970
								GO_MEGAKARYOCYTE_DIFFERENTIATION	1.16086e-09	GO:0030219		GO_OSTEOCLAST_DIFFERENTIATION	3.10908e-09	GO:0030316
								GO_RESPONSE_TO_FLUID_SHEAR_STRESS	1.84613e-09	GO:0034405		GO_PLATELET_AGGREGATION	3.10908e-09	GO:0070527
								GO_REGULATION_OF_OXIDATIVE_STRESS_INDUCED_INTRINSIC_APOPTOTIC_SIGNALING_PATHWAY	1.949e-09	GO:1902175		GO_REGULATION_OF_TOLERANCE_INDUCTION	3.30231e-09	GO:0002643
								GO_TISSUE_REGENERATION	2.15215e-09	GO:0042246		GO_CELL_DEATH_IN_RESPONSE_TO_OXIDATIVE_STRESS	3.67516e-09	GO:0036473
								GO_NEGATIVE_REGULATION_OF_TYPE_2_IMMUNE_RESPONSE	2.62188e-09	GO:0002829		GO_V_D_J_RECOMBINATION	3.83531e-09	GO:0033151
								GO_INTERSTRAND_CROSS_LINK_REPAIR	3.29363e-09	GO:0036297		GO_REGULATION_OF_T_CELL_CYTOKINE_PRODUCTION	4.36439e-09	GO:0002724
								GO_POSITIVE_REGULATION_OF_P38MAPK_CASCADE	3.59929e-09	GO:1900745		GO_NEGATIVE_REGULATION_OF_LEUKOCYTE_CHEMOTAXIS	4.69112e-09	GO:0002689
								GO_HYPEROSMOTIC_RESPONSE	4.06077e-09	GO:0006972		GO_NEGATIVE_REGULATION_OF_RESPONSE_TO_OXIDATIVE_STRESS	4.77964e-09	GO:1902883
								GO_NEGATIVE_REGULATION_OF_INFLAMMATORY_RESPONSE	4.13132e-09	GO:0050728		GO_REGULATION_OF_MAST_CELL_ACTIVATION_INVOLVED_IN_IMMUNE_RESPONSE	4.92153e-09	GO:0033006
								GO_NEGATIVE_REGULATION_OF_OXIDATIVE_STRESS_INDUCED_INTRINSIC_APOPTOTIC_SIGNALING_PATHWAY	4.33156e-09	GO:1902176		GO_NEGATIVE_REGULATION_OF_LYMPHOCYTE_DIFFERENTIATION	6.06698e-09	GO:0045620
								GO_MEGAKARYOCYTE_DEVELOPMENT	4.35928e-09	GO:0035855		GO_INFLAMMATORY_RESPONSE	7.99733e-09	GO:0006954
								GO_POSITIVE_REGULATION_OF_ERAD_PATHWAY	5.53011e-09	GO:1904294		GO_REGULATION_OF_MONOCYTE_CHEMOTAXIS	7.99733e-09	GO:0090025
								GO_CELLULAR_RESPONSE_TO_GLUCOSE_STARVATION	5.89681e-09	GO:0042149		GO_REGULATION_OF_ALPHA_BETA_T_CELL_DIFFERENTIATION	8.3879e-09	GO:0046637
								GO_POSITIVE_REGULATION_OF_OSTEOCLAST_DIFFERENTIATION	6.55422e-09	GO:0045672		GO_REGULATION_OF_TOLL_LIKE_RECEPTOR_SIGNALING_PATHWAY	1.03779e-08	GO:0034121
								GO_V_D_J_RECOMBINATION	7.61544e-09	GO:0033151		GO_RESPONSE_TO_AXON_INJURY	1.18217e-08	GO:0048678
								GO_T_CELL_RECEPTOR_SIGNALING_PATHWAY	7.95883e-09	GO:0050852		GO_REGULATION_OF_NATURAL_KILLER_CELL_ACTIVATION	1.25599e-08	GO:0032814
								GO_CHRONIC_INFLAMMATORY_RESPONSE	8.03152e-09	GO:0002544		GO_TOLERANCE_INDUCTION	1.25599e-08	GO:0002507
								GO_REGULATION_OF_ERYTHROCYTE_DIFFERENTIATION	8.72136e-09	GO:0045646		GO_INTERFERON_GAMMA_MEDIATED_SIGNALING_PATHWAY	1.67415e-08	GO:0060333
								GO_DNA_DOUBLE_STRAND_BREAK_PROCESSING	1.00954e-08	GO:0000729		GO_POSITIVE_REGULATION_OF_MAST_CELL_ACTIVATION_INVOLVED_IN_IMMUNE_RESPONSE	1.7064e-08	GO:0033008
								GO_NEGATIVE_REGULATION_OF_INTRINSIC_APOPTOTIC_SIGNALING_PATHWAY_IN_RESPONSE_TO_DNA_DAMAGE	1.10019e-08	GO:1902230		GO_REGULATION_OF_ALPHA_BETA_T_CELL_ACTIVATION	1.73607e-08	GO:0046634
								GO_POSITIVE_REGULATION_OF_T_CELL_MEDIATED_CYTOTOXICITY	2.02973e-08	GO:0001916		GO_POSITIVE_T_CELL_SELECTION	1.98644e-08	GO:0043368
								GO_REGULATION_OF_B_CELL_DIFFERENTIATION	2.11546e-08	GO:0045577		GO_NUCLEOTIDE_EXCISION_REPAIR_DNA_DUPLEX_UNWINDING	2.01818e-08	GO:0000717
								GO_INFLAMMATORY_RESPONSE_TO_ANTIGENIC_STIMULUS	2.55821e-08	GO:0002437		GO_TISSUE_REGENERATION	2.22949e-08	GO:0042246
								GO_POSITIVE_REGULATION_OF_STRESS_ACTIVATED_PROTEIN_KINASE_SIGNALING_CASCADE	2.66656e-08	GO:0070304		GO_RECOMBINATIONAL_REPAIR	2.35147e-08	GO:0000725
								GO_REGULATION_OF_T_CELL_MEDIATED_IMMUNITY	3.35022e-08	GO:0002709		GO_TOLL_LIKE_RECEPTOR_SIGNALING_PATHWAY	2.40125e-08	GO:0002224
								GO_REGULATION_OF_CELLULAR_SENESCENCE	3.52047e-08	GO:2000772		GO_CELLULAR_RESPONSE_TO_NITRIC_OXIDE	2.59058e-08	GO:0071732
								GO_MYD88_INDEPENDENT_TOLL_LIKE_RECEPTOR_SIGNALING_PATHWAY	3.95495e-08	GO:0002756		GO_MAST_CELL_ACTIVATION	3.08055e-08	GO:0045576
								GO_MAST_CELL_ACTIVATION	4.12896e-08	GO:0045576		GO_NEGATIVE_REGULATION_OF_ENDOPLASMIC_RETICULUM_UNFOLDED_PROTEIN_RESPONSE	4.10591e-08	GO:1900102
								GO_REGULATION_OF_FIBRINOLYSIS	5.09817e-08	GO:0051917		GO_HYPEROSMOTIC_RESPONSE	4.22518e-08	GO:0006972
								GO_DNA_LIGATION_INVOLVED_IN_DNA_REPAIR	5.87509e-08	GO:0051103		GO_T_CELL_MIGRATION	4.34525e-08	GO:0072678
								GO_DNA_DAMAGE_RESPONSE_SIGNAL_TRANSDUCTION_RESULTING_IN_TRANSCRIPTION	6.12997e-08	GO:0042772		GO_INFLAMMATORY_RESPONSE_TO_ANTIGENIC_STIMULUS	4.5683e-08	GO:0002437
								GO_LYMPHOCYTE_COSTIMULATION	6.34508e-08	GO:0031294		GO_FIBRINOLYSIS	5.20211e-08	GO:0042730
								GO_POSITIVE_REGULATION_OF_MYELOID_CELL_DIFFERENTIATION	1.16765e-07	GO:0045639		GO_DNA_DAMAGE_RESPONSE_SIGNAL_TRANSDUCTION_RESULTING_IN_TRANSCRIPTION	5.60883e-08	GO:0042772
								GO_MYELOID_LEUKOCYTE_ACTIVATION	1.27981e-07	GO:0002274		GO_REGULATION_OF_T_CELL_RECEPTOR_SIGNALING_PATHWAY	6.13623e-08	GO:0050856
								GO_POSITIVE_REGULATION_OF_T_CELL_MEDIATED_IMMUNITY	1.62202e-07	GO:0002711		GO_MONOCYTE_CHEMOTAXIS	6.66747e-08	GO:0002548
								GO_NEGATIVE_REGULATION_OF_ERAD_PATHWAY	1.71064e-07	GO:1904293		GO_CELLULAR_RESPONSE_TO_INTERFERON_GAMMA	8.78003e-08	GO:0071346
								GO_REGULATION_OF_JUN_KINASE_ACTIVITY	1.76091e-07	GO:0043506		GO_ANTIGEN_PROCESSING_AND_PRESENTATION_OF_PEPTIDE_ANTIGEN	8.79808e-08	GO:0048002
								GO_NEGATIVE_REGULATION_OF_JUN_KINASE_ACTIVITY	1.90089e-07	GO:0043508		GO_REGULATION_OF_INTRINSIC_APOPTOTIC_SIGNALING_PATHWAY_IN_RESPONSE_TO_DNA_DAMAGE_BY_P53_CLASS_MEDIATOR	9.11796e-08	GO:1902165
								GO_ACUTE_INFLAMMATORY_RESPONSE	2.57955e-07	GO:0002526		GO_NUCLEOTIDE_EXCISION_REPAIR_DNA_GAP_FILLING	1.11366e-07	GO:0006297
								GO_POSITIVE_REGULATION_OF_LYMPHOCYTE_MEDIATED_IMMUNITY	3.79294e-07	GO:0002708		GO_MATURE_B_CELL_DIFFERENTIATION_INVOLVED_IN_IMMUNE_RESPONSE	1.12259e-07	GO:0002313
								GO_DEFENSE_RESPONSE_TO_GRAM_NEGATIVE_BACTERIUM	4.36217e-07	GO:0050829		GO_LEUKOCYTE_CHEMOTAXIS	1.87617e-07	GO:0030595
								GO_MYELOID_CELL_ACTIVATION_INVOLVED_IN_IMMUNE_RESPONSE	4.73909e-07	GO:0002275		GO_MEGAKARYOCYTE_DEVELOPMENT	2.41999e-07	GO:0035855
								GO_NUCLEOTIDE_EXCISION_REPAIR	5.82136e-07	GO:0006289		GO_REGULATION_OF_ERYTHROCYTE_DIFFERENTIATION	2.82908e-07	GO:0045646
								GO_CELLULAR_EXTRAVASATION	6.52449e-07	GO:0045123		GO_T_CELL_HOMEOSTASIS	2.99233e-07	GO:0043029
								GO_TOLL_LIKE_RECEPTOR_9_SIGNALING_PATHWAY	7.0385e-07	GO:0034162		GO_GRANULOCYTE_DIFFERENTIATION	3.28081e-07	GO:0030851
								GO_T_CELL_HOMEOSTASIS	7.06278e-07	GO:0043029		GO_LEUKOCYTE_DEGRANULATION	3.62847e-07	GO:0043299
								GO_POSITIVE_REGULATION_OF_ACUTE_INFLAMMATORY_RESPONSE	7.11779e-07	GO:0002675		GO_INTRINSIC_APOPTOTIC_SIGNALING_PATHWAY_IN_RESPONSE_TO_DNA_DAMAGE_BY_P53_CLASS_MEDIATOR	3.74806e-07	GO:0042771
								GO_LYMPH_NODE_DEVELOPMENT	7.56026e-07	GO:0048535		GO_POSITIVE_REGULATION_OF_NATURAL_KILLER_CELL_MEDIATED_IMMUNITY	4.01074e-07	GO:0002717
								GO_ANTIGEN_PROCESSING_AND_PRESENTATION_OF_PEPTIDE_ANTIGEN_VIA_MHC_CLASS_I	7.93812e-07	GO:0002474		GO_BEHAVIORAL_RESPONSE_TO_PAIN	4.39987e-07	GO:0048266
								GO_POSITIVE_REGULATION_OF_LEUKOCYTE_MEDIATED_IMMUNITY	8.86417e-07	GO:0002705		GO_ANTIGEN_PROCESSING_AND_PRESENTATION_OF_PEPTIDE_OR_POLYSACCHARIDE_ANTIGEN_VIA_MHC_CLASS_II	4.88114e-07	GO:0002504
								GO_REGULATION_OF_DNA_DAMAGE_CHECKPOINT	9.45346e-07	GO:2000001		GO_CELLULAR_RESPONSE_TO_AMINO_ACID_STARVATION	5.34318e-07	GO:0034198
								GO_ACUTE_PHASE_RESPONSE	1.32014e-06	GO:0006953		GO_NEGATIVE_REGULATION_OF_INNATE_IMMUNE_RESPONSE	6.15058e-07	GO:0045824
								GO_NEGATIVE_REGULATION_OF_MAST_CELL_ACTIVATION	1.40516e-06	GO:0033004		GO_POSITIVE_REGULATION_OF_OSTEOCLAST_DIFFERENTIATION	6.28104e-07	GO:0045672
								GO_REGULATION_OF_MONOCYTE_DIFFERENTIATION	1.40571e-06	GO:0045655		GO_RESPONSE_TO_NITRIC_OXIDE	7.44101e-07	GO:0071731
								GO_PRODUCTION_OF_MOLECULAR_MEDIATOR_INVOLVED_IN_INFLAMMATORY_RESPONSE	1.72751e-06	GO:0002532		GO_REGULATION_OF_MACROPHAGE_DIFFERENTIATION	9.2019e-07	GO:0045649
								GO_REGULATION_OF_T_CELL_MIGRATION	2.47344e-06	GO:2000404		GO_DNA_LIGATION_INVOLVED_IN_DNA_REPAIR	1.09428e-06	GO:0051103
								GO_NUCLEOTIDE_EXCISION_REPAIR_DNA_GAP_FILLING	2.8835e-06	GO:0006297		GO_MYELOID_LEUKOCYTE_ACTIVATION	1.24634e-06	GO:0002274
								GO_POSITIVE_REGULATION_OF_T_CELL_CYTOKINE_PRODUCTION	3.13795e-06	GO:0002726		GO_MYELOID_CELL_ACTIVATION_INVOLVED_IN_IMMUNE_RESPONSE	1.25122e-06	GO:0002275
								GO_TRANSCRIPTION_COUPLED_NUCLEOTIDE_EXCISION_REPAIR	3.39488e-06	GO:0006283		GO_POSITIVE_REGULATION_OF_HUMORAL_IMMUNE_RESPONSE	1.70565e-06	GO:0002922
								GO_NEGATIVE_REGULATION_OF_B_CELL_ACTIVATION	5.69416e-06	GO:0050869		GO_NEGATIVE_REGULATION_OF_OSTEOCLAST_DIFFERENTIATION	2.19007e-06	GO:0045671
								GO_POSITIVE_REGULATION_OF_MYELOID_LEUKOCYTE_DIFFERENTIATION	7.64149e-06	GO:0002763		GO_REGULATION_OF_MAST_CELL_ACTIVATION	2.25659e-06	GO:0033003
								GO_ANTIGEN_PROCESSING_AND_PRESENTATION_OF_EXOGENOUS_PEPTIDE_ANTIGEN_VIA_MHC_CLASS_I	8.48247e-06	GO:0042590		GO_MYELOID_LEUKOCYTE_MIGRATION	3.49456e-06	GO:0097529
								GO_CELLULAR_RESPONSE_TO_AMINO_ACID_STARVATION	1.05154e-05	GO:0034198		GO_MYD88_INDEPENDENT_TOLL_LIKE_RECEPTOR_SIGNALING_PATHWAY	5.1504e-06	GO:0002756
								GO_REGULATION_OF_T_CELL_CYTOKINE_PRODUCTION	1.47123e-05	GO:0002724		GO_REGULATION_OF_MONOCYTE_DIFFERENTIATION	7.25342e-06	GO:0045655
								GO_REGULATION_OF_TRANSLATION_IN_RESPONSE_TO_STRESS	1.50252e-05	GO:0043555		GO_RESPONSE_TO_MISFOLDED_PROTEIN	7.80909e-06	GO:0051788
								GO_REGULATION_OF_GRANULOCYTE_DIFFERENTIATION	2.20604e-05	GO:0030852		GO_SOMATIC_DIVERSIFICATION_OF_IMMUNE_RECEPTORS_VIA_SOMATIC_MUTATION	9.59885e-06	GO:0002566
								GO_ANTIGEN_PROCESSING_AND_PRESENTATION_OF_PEPTIDE_ANTIGEN	2.28528e-05	GO:0048002		GO_ISOTYPE_SWITCHING	1.08465e-05	GO:0045190
								GO_T_CELL_MIGRATION	4.1587e-05	GO:0072678		GO_LYMPH_NODE_DEVELOPMENT	1.14746e-05	GO:0048535
								GO_POSITIVE_REGULATION_OF_JUN_KINASE_ACTIVITY	6.98679e-05	GO:0043507		GO_REGULATION_OF_ANTIGEN_PROCESSING_AND_PRESENTATION	1.17031e-05	GO:0002577
								GO_SOMATIC_DIVERSIFICATION_OF_IMMUNE_RECEPTORS_VIA_SOMATIC_MUTATION	0.000138355	GO:0002566		GO_REGULATION_OF_CELLULAR_RESPONSE_TO_HYPOXIA	1.25338e-05	GO:1900037
								GO_LYMPHOCYTE_CHEMOTAXIS	0.000198574	GO:0048247		GO_NEGATIVE_REGULATION_OF_RESPONSE_TO_REACTIVE_OXYGEN_SPECIES	1.36306e-05	GO:1901032
								GO_BLOOD_COAGULATION_FIBRIN_CLOT_FORMATION	0.000201315	GO:0072378		GO_REGULATION_OF_PLATELET_AGGREGATION	1.42213e-05	GO:0090330
								GO_RETROGRADE_PROTEIN_TRANSPORT_ER_TO_CYTOSOL	0.000235309	GO:0030970		GO_POSITIVE_REGULATION_OF_ALPHA_BETA_T_CELL_ACTIVATION	1.51195e-05	GO:0046635
								GO_REGULATION_OF_INFLAMMATORY_RESPONSE_TO_ANTIGENIC_STIMULUS	0.000284152	GO:0002861		GO_POSITIVE_REGULATION_OF_TYPE_2_IMMUNE_RESPONSE	1.91952e-05	GO:0002830
								GO_MACROPHAGE_CHEMOTAXIS	0.000411447	GO:0048246		GO_POSITIVE_REGULATION_OF_MAST_CELL_ACTIVATION	2.60125e-05	GO:0033005
								GO_LEUKOCYTE_MIGRATION_INVOLVED_IN_INFLAMMATORY_RESPONSE	0.000428072	GO:0002523		GO_TOLL_LIKE_RECEPTOR_4_SIGNALING_PATHWAY	2.74198e-05	GO:0034142
								GO_CELLULAR_RESPONSE_TO_NITRIC_OXIDE	0.000493151	GO:0071732		GO_TOLL_LIKE_RECEPTOR_9_SIGNALING_PATHWAY	2.77016e-05	GO:0034162
								GO_REGULATION_OF_FEVER_GENERATION	0.000568634	GO:0031620		GO_ANTIGEN_PROCESSING_AND_PRESENTATION_OF_ENDOGENOUS_PEPTIDE_ANTIGEN	2.77299e-05	GO:0002483
								GO_REGULATION_OF_LEUKOCYTE_DEGRANULATION	0.000606445	GO:0043300		GO_POSITIVE_REGULATION_OF_RESPONSE_TO_OXIDATIVE_STRESS	2.77299e-05	GO:1902884
								GO_RESPONSE_TO_HYDROPEROXIDE	0.000805891	GO:0033194		GO_REGULATION_OF_NEURON_PROJECTION_REGENERATION	3.23132e-05	GO:0070570
								GO_NUCLEOTIDE_EXCISION_REPAIR_PREINCISION_COMPLEX_STABILIZATION	0.000842043	GO:0006293		GO_INTRA_S_DNA_DAMAGE_CHECKPOINT	3.35806e-05	GO:0031573
								GO_REGULATION_OF_T_HELPER_2_CELL_DIFFERENTIATION	0.000866493	GO:0045628		GO_NEGATIVE_T_CELL_SELECTION	3.65465e-05	GO:0043383
								GO_INTRINSIC_APOPTOTIC_SIGNALING_PATHWAY_IN_RESPONSE_TO_DNA_DAMAGE_BY_P53_CLASS_MEDIATOR	0.000876883	GO:0042771		GO_REGULATION_OF_CYTOKINE_PRODUCTION_INVOLVED_IN_INFLAMMATORY_RESPONSE	4.93483e-05	GO:1900015
								GO_REGULATION_OF_NATURAL_KILLER_CELL_MEDIATED_IMMUNITY	0.00105213	GO:0002715		GO_DENDRITIC_CELL_MIGRATION	0.000142071	GO:0036336
								GO_RESPONSE_TO_NITRIC_OXIDE	0.00108635	GO:0071731		GO_MACROPHAGE_DIFFERENTIATION	0.000155454	GO:0030225
								GO_REGULATION_OF_INTRINSIC_APOPTOTIC_SIGNALING_PATHWAY_IN_RESPONSE_TO_DNA_DAMAGE_BY_P53_CLASS_MEDIATOR	0.00169219	GO:1902165		GO_POSITIVE_REGULATION_OF_ALPHA_BETA_T_CELL_DIFFERENTIATION	0.000163788	GO:0046638
								GO_RESPONSE_TO_TYPE_I_INTERFERON	0.00170441	GO:0034340		GO_REGULATION_OF_LEUKOCYTE_DEGRANULATION	0.000215012	GO:0043300
								GO_REGULATION_OF_ANTIGEN_PROCESSING_AND_PRESENTATION	0.00189717	GO:0002577		GO_GRANULOCYTE_MIGRATION	0.000286419	GO:0097530
								GO_REGULATION_OF_TRANSLATIONAL_INITIATION_IN_RESPONSE_TO_STRESS	0.00214223	GO:0043558		GO_LEUKOCYTE_MIGRATION_INVOLVED_IN_INFLAMMATORY_RESPONSE	0.000287198	GO:0002523
								GO_POSITIVE_REGULATION_OF_HUMORAL_IMMUNE_RESPONSE	0.00378571	GO:0002922		GO_REGULATION_OF_HYDROGEN_PEROXIDE_INDUCED_CELL_DEATH	0.000334406	GO:1903205
								GO_REGULATION_OF_IMMUNOGLOBULIN_SECRETION	0.00395969	GO:0051023		GO_DNA_DOUBLE_STRAND_BREAK_PROCESSING	0.000446124	GO:0000729
								GO_REGULATION_OF_CYTOKINE_PRODUCTION_INVOLVED_IN_INFLAMMATORY_RESPONSE	0.00574104	GO:1900015		GO_HEMATOPOIETIC_STEM_CELL_DIFFERENTIATION	0.000650383	GO:0060218
								GO_REGULATION_OF_MONOCYTE_CHEMOTAXIS	0.00779944	GO:0090025		GO_RESPONSE_TO_TYPE_I_INTERFERON	0.000699747	GO:0034340
								GO_ISOTYPE_SWITCHING	0.0102587	GO:0045190		GO_MACROPHAGE_CHEMOTAXIS	0.000882639	GO:0048246
								GO_NEGATIVE_REGULATION_OF_NATURAL_KILLER_CELL_MEDIATED_IMMUNITY	0.010264	GO:0002716		GO_ANTIGEN_PROCESSING_AND_PRESENTATION_VIA_MHC_CLASS_IB	0.000914253	GO:0002475
								GO_REGULATION_OF_MACROPHAGE_DIFFERENTIATION	0.0142674	GO:0045649		GO_WOUND_HEALING_SPREADING_OF_EPIDERMAL_CELLS	0.00109899	GO:0035313
								GO_HEMATOPOIETIC_STEM_CELL_PROLIFERATION	0.0162303	GO:0071425		GO_MACROPHAGE_ACTIVATION	0.00136262	GO:0042116
								GO_POSITIVE_REGULATION_OF_B_CELL_DIFFERENTIATION	0.0216666	GO:0045579		GO_NEGATIVE_REGULATION_OF_NATURAL_KILLER_CELL_MEDIATED_IMMUNITY	0.00200626	GO:0002716
								GO_REGULATION_OF_T_CELL_TOLERANCE_INDUCTION	0.0223225	GO:0002664		GO_POSITIVE_REGULATION_OF_MACROPHAGE_DIFFERENTIATION	0.00243202	GO:0045651
								GO_INTRA_S_DNA_DAMAGE_CHECKPOINT	0.0333754	GO:0031573		GO_GRANULOCYTE_ACTIVATION	0.00244977	GO:0036230
								GO_BLOOD_COAGULATION_INTRINSIC_PATHWAY	0.0553432	GO:0007597		GO_REGULATION_OF_B_CELL_DIFFERENTIATION	0.00274051	GO:0045577
								GO_MACROPHAGE_DIFFERENTIATION	0.0855094	GO:0030225		GO_REGULATION_OF_T_HELPER_2_CELL_DIFFERENTIATION	0.00274564	GO:0045628
								GO_REGULATION_OF_NEURON_PROJECTION_REGENERATION	0.115705	GO:0070570		GO_DENDRITIC_CELL_CHEMOTAXIS	0.00277436	GO:0002407
								GO_POSITIVE_REGULATION_OF_MACROPHAGE_DIFFERENTIATION	0.180268	GO:0045651		GO_POSITIVE_REGULATION_OF_B_CELL_DIFFERENTIATION	0.00535374	GO:0045579
												GO_REGULATION_OF_TRANSLATIONAL_INITIATION_IN_RESPONSE_TO_STRESS	0.00589531	GO:0043558
												GO_POSITIVE_REGULATION_OF_ANTIGEN_PROCESSING_AND_PRESENTATION	0.00900743	GO:0002579
												GO_ANGIOGENESIS_INVOLVED_IN_WOUND_HEALING	0.0105395	GO:0060055
												GO_NEGATIVE_REGULATION_OF_DNA_DAMAGE_RESPONSE_SIGNAL_TRANSDUCTION_BY_P53_CLASS_MEDIATOR	0.0142879	GO:0043518
												GO_IMMUNOGLOBULIN_PRODUCTION_INVOLVED_IN_IMMUNOGLOBULIN_MEDIATED_IMMUNE_RESPONSE	0.016108	GO:0002381
												GO_POSITIVE_REGULATION_OF_LEUKOCYTE_DEGRANULATION	0.027973	GO:0043302
												GO_REGULATION_OF_T_CELL_TOLERANCE_INDUCTION	0.0328927	GO:0002664
												GO_MONOCYTE_DIFFERENTIATION	0.0428686	GO:0030224
												GO_REGULATION_OF_DNA_DAMAGE_RESPONSE_SIGNAL_TRANSDUCTION_BY_P53_CLASS_MEDIATOR	0.0664432	GO:0043516
												GO_HEMATOPOIETIC_STEM_CELL_PROLIFERATION	0.0682981	GO:0071425
												GO_POSITIVE_REGULATION_OF_DNA_DAMAGE_RESPONSE_SIGNAL_TRANSDUCTION_BY_P53_CLASS_MEDIATOR	0.3189	GO:0043517
