# Supplementary material for: Key Immunological Functions Involved in the Progression of Epithelial Ovarian Serous Carcinoma Discovered by the Gene Ontology-Based Immunofunctionome Analysis
Source: Int J Mol Sci. 2018 Oct 24;19(11):3311. doi: 10.3390/ijms19113311 (PMC6274992; doi:10.3390/ijms19113311)
Supplement: Supplementary file 1 [file ijms-19-03311-s001.zip › Table S3 DEGs for stage I-IV.xlsx]

## Sheet: 工作表1
stage I					stage II					stage III					stage IV
genesymbol	p value	regulation			genesymbol	p value	regulation			genesymbol	p value	regulation			genesymbol	p value	regulation
CLDN3	2.76251e-45	up-regulation			CLDN3	3.0443e-28	up-regulation			AOX1	1.06046e-59	down-regulation			EIF3F	3.86088e-33	down-regulation
KLK8	1.00513e-34	up-regulation			SOX17	6.86422e-26	up-regulation			ABCA8	1.52628e-50	down-regulation			HIST1H2BG	7.5656e-29	up-regulation
BIK	1.94726e-34	up-regulation			PTH2R	3.5963e-25	up-regulation			CLEC4M	5.23582e-47	down-regulation			DFNA5	1.27201e-25	down-regulation
CLDN10	2.00638e-31	up-regulation			HIST1H2BG	7.80032e-25	up-regulation			C21orf62	3.65931e-44	down-regulation			LPAR3	2.50723e-25	up-regulation
ATP6V1B1	3.83043e-31	up-regulation			CXCL13	1.09178e-24	up-regulation			TSPAN5	1.16395e-42	down-regulation			AOX1	9.45531e-25	down-regulation
SLC44A4	2.81155e-30	up-regulation			EHF	2.02422e-24	up-regulation			DFNA5	1.16944e-39	down-regulation			TCEAL2	4.61986e-24	down-regulation
GRHL2	4.8858e-29	up-regulation			LPAR3	2.891e-23	up-regulation			PTGIS	4.50373e-39	down-regulation			PTH2R	2.2907e-23	up-regulation
EHF	4.59837e-28	up-regulation			UGT8	6.02196e-23	up-regulation			PDGFRA	2.31884e-38	down-regulation			XK	2.2907e-23	up-regulation
C1orf106	3.04221e-27	up-regulation			CP	1.61932e-22	up-regulation			NAP1L3	7.74107e-37	down-regulation			BAMBI	1.78289e-22	down-regulation
LCN2	4.8884e-26	up-regulation			GRHL2	2.31504e-20	up-regulation			SPOCK1	8.43123e-36	down-regulation			TSPAN5	1.86037e-22	down-regulation
LPAR3	8.23153e-26	up-regulation			DEFB1	2.84854e-20	up-regulation			LPAR3	1.0966e-35	up-regulation			HIST1H4H	1.12534e-21	up-regulation
CP	9.68996e-26	up-regulation			CXCL11	3.98209e-20	up-regulation			GPRASP1	1.04103e-34	down-regulation			HIST1H2BC	1.28122e-21	up-regulation
XK	2.10147e-25	up-regulation			UBD	1.16542e-19	up-regulation			FGF2	3.17814e-32	down-regulation			GRHL2	3.76552e-21	up-regulation
NPTX2	2.62075e-25	up-regulation			KLK8	2.79642e-19	up-regulation			CLDN3	3.8944e-32	up-regulation			CLDN3	9.58681e-21	up-regulation
PROM1	2.95576e-25	up-regulation			GPM6B	9.44394e-19	up-regulation			GRHL2	7.99051e-32	up-regulation			E2F8	2.37709e-20	up-regulation
MAK	3.19309e-25	up-regulation			PRAME	1.71965e-18	up-regulation			PSD3	1.53764e-31	down-regulation			ABCA8	2.3859e-20	down-regulation
DIRAS2	3.63836e-25	up-regulation			ALDH3B2	4.12117e-18	up-regulation			BAMBI	2.02759e-31	down-regulation			OVOL2	2.76454e-20	up-regulation
SOX9	3.63836e-25	up-regulation			PRSS21	4.78492e-18	up-regulation			EIF3F	2.86993e-31	down-regulation			SPC25	4.51938e-20	up-regulation
KRT23	5.12066e-25	up-regulation			BIK	4.85118e-18	up-regulation			KLK8	6.86106e-30	up-regulation			EIF3L	1.13821e-19	down-regulation
CADPS	9.25222e-25	up-regulation			PRSS8	6.94089e-18	up-regulation			PRSS21	9.44335e-30	up-regulation			IL6ST	1.33361e-19	down-regulation
MYB	1.5483e-24	up-regulation			LCN2	9.10156e-18	up-regulation			HIST1H2BG	4.82258e-29	up-regulation			BIK	1.78506e-19	up-regulation
MREG	4.15307e-24	up-regulation			XK	1.60485e-17	up-regulation			FLRT2	8.8124e-29	down-regulation			SOX17	2.05251e-19	up-regulation
HIST1H2BG	4.21699e-24	up-regulation			HIST1H2BC	1.73919e-17	up-regulation			OVOL2	1.56158e-28	up-regulation			PRIM2	4.38095e-19	up-regulation
SST	7.35221e-24	up-regulation			LGR5	2.46297e-17	up-regulation			OGN	1.56759e-28	down-regulation			DEFB1	4.87967e-19	up-regulation
LGR5	7.36526e-24	up-regulation			ANGPT2	4.24673e-17	up-regulation			GFPT2	2.34349e-28	down-regulation			KLK8	9.21286e-19	up-regulation
SLC34A2	1.49972e-23	up-regulation			MPZL2	4.86848e-17	up-regulation			CHGB	2.92797e-28	down-regulation			ALDH3B2	9.8097e-19	up-regulation
SPAG1	1.50201e-23	up-regulation			KLK6	6.99613e-16	up-regulation			BIK	4.31166e-28	up-regulation			HIST1H2AE	9.8097e-19	up-regulation
TFAP2A	1.67513e-23	up-regulation			MAL	1.79274e-15	up-regulation			SNCAIP	5.22483e-28	down-regulation			SERPINE2	2.09181e-18	down-regulation
ADAM28	2.36354e-23	up-regulation			HIST1H2AE	2.22554e-15	up-regulation			DEFB1	2.30952e-27	up-regulation			EHF	4.80043e-18	up-regulation
ELF3	2.44615e-23	up-regulation			ADAMDEC1	2.29898e-15	up-regulation			E2F8	3.63067e-27	up-regulation			C1orf112	8.23388e-18	up-regulation
SPINT1	2.54436e-23	up-regulation			RGS1	2.72927e-15	up-regulation			DIRAS3	9.78143e-27	down-regulation			COMP	1.79633e-17	up-regulation
ALDH3B2	6.28148e-23	up-regulation			S100A1	2.72927e-15	up-regulation			CSGALNACT1	1.16685e-26	down-regulation			RGS1	2.80701e-17	up-regulation
UGT8	7.12423e-23	up-regulation			BCL11A	3.38221e-15	up-regulation			HAS1	4.35164e-26	down-regulation			EYA2	3.29479e-17	up-regulation
MMP7	1.03028e-22	up-regulation			HIST1H4H	3.81631e-15	up-regulation			ALDH1A2	4.68199e-26	down-regulation			GATA6	3.29479e-17	down-regulation
CLDN7	1.14175e-22	up-regulation			CCL8	3.86829e-15	up-regulation			RNASE4	6.60986e-26	down-regulation			ATP6V1B1	6.29167e-17	up-regulation
GPM6B	1.28823e-22	up-regulation			CHI3L1	4.67264e-15	up-regulation			PRSS8	9.4553e-26	up-regulation			CBLC	6.29167e-17	up-regulation
MPZL2	1.38259e-22	up-regulation			CD24	7.21205e-15	up-regulation			TCF21	9.4553e-26	down-regulation			C21orf62	8.06958e-17	down-regulation
PREX2	1.61536e-22	up-regulation			HIST1H2AG	8.32594e-15	up-regulation			VGLL3	9.62536e-26	down-regulation			MYF5	8.31483e-17	up-regulation
SHANK2	2.26569e-22	up-regulation			PAX8	1.0472e-14	up-regulation			SOX9	1.81844e-25	up-regulation			PRSS21	9.65559e-17	up-regulation
PLCH1	3.71116e-22	up-regulation			SST	1.43136e-14	up-regulation			ME1	2.58185e-25	down-regulation			LFNG	1.03015e-16	up-regulation
EFHC2	6.56446e-22	up-regulation			HIST1H3D	2.80574e-14	up-regulation			TFPI	2.58185e-25	down-regulation			CEP55	1.25369e-16	up-regulation
RGS13	1.25623e-21	up-regulation			SNTB1	3.08358e-14	up-regulation			PTH2R	3.00614e-25	up-regulation			ESD	1.76311e-16	down-regulation
CELSR1	1.82713e-21	up-regulation			SULT1C2	3.08358e-14	up-regulation			GPM6B	3.40784e-25	up-regulation			PTGIS	2.30573e-16	down-regulation
DACH1	2.1536e-21	up-regulation			CXCR4	3.94197e-14	up-regulation			CP	7.80596e-25	up-regulation			UGT8	2.33639e-16	up-regulation
CD24	2.78187e-21	up-regulation			SLC44A4	3.94197e-14	up-regulation			BNC1	1.21586e-24	down-regulation			HIST1H3D	2.4266e-16	up-regulation
MUC16	2.78187e-21	up-regulation			LAMP3	6.71961e-14	up-regulation			RGS4	1.50597e-24	down-regulation			BCL11A	3.32293e-16	up-regulation
RPGR	5.86093e-21	up-regulation			TTC30A	1.253e-13	up-regulation			TRPC1	1.51583e-24	down-regulation			HIST1H4B	3.6998e-16	up-regulation
PAX8	1.05211e-20	up-regulation			CHODL	1.7998e-13	up-regulation			XK	2.37727e-24	up-regulation			CDKN3	3.98207e-16	up-regulation
HIST1H2BC	1.23269e-20	up-regulation			C1orf106	2.89992e-13	up-regulation			MMP7	2.56653e-24	up-regulation			MPZL2	3.99444e-16	up-regulation
RAB25	1.38119e-20	up-regulation			GLDC	3.21581e-13	up-regulation			SLC25A10	9.66138e-24	up-regulation			MGAT4A	4.35436e-16	up-regulation
ST6GALNAC2	1.76347e-20	up-regulation			GUCY1B3	3.45176e-13	up-regulation			NEK2	9.98682e-24	up-regulation			CRABP1	4.73519e-16	up-regulation
EYA2	3.86312e-20	up-regulation			MGAT4A	4.25159e-13	up-regulation			IGFBP6	1.21379e-23	down-regulation			CLEC5A	4.82485e-16	up-regulation
ZNF750	3.91783e-20	up-regulation			IL21R	4.56294e-13	up-regulation			CENPM	1.24081e-23	up-regulation			CAV1	5.0819e-16	down-regulation
UGT2B4	1.15413e-19	up-regulation			PROM1	4.56294e-13	up-regulation			S100A1	1.4476e-23	up-regulation			CIRBP	5.0819e-16	down-regulation
DEFB1	1.41458e-19	up-regulation			ELF3	4.95162e-13	up-regulation			RNF128	2.43048e-23	down-regulation			HIST1H4F	7.30836e-16	up-regulation
GBA3	2.33814e-19	up-regulation			ZNF165	5.84834e-13	up-regulation			ZFPM2	2.58972e-23	down-regulation			RPS27L	8.31848e-16	down-regulation
L2HGDH	2.78525e-19	up-regulation			KIF18A	6.9416e-13	up-regulation			MAL	2.89155e-23	up-regulation			KRT23	1.56316e-15	up-regulation
PRRG4	3.91141e-19	up-regulation			TSPAN15	9.75674e-13	up-regulation			ATP6V1B1	3.87008e-23	up-regulation			EAF2	2.27853e-15	up-regulation
GABRG3	4.16308e-19	up-regulation			CLDN10	1.36261e-12	up-regulation			NAV3	6.96685e-23	down-regulation			SPTBN1	2.27853e-15	down-regulation
HIST1H4H	4.42459e-19	up-regulation			E2F8	1.36261e-12	up-regulation			SOX17	6.96685e-23	up-regulation			GSTM3	3.12249e-15	down-regulation
EXPH5	6.90617e-19	up-regulation			EIF3F	1.36261e-12	down-regulation			GLDC	8.35352e-23	up-regulation			FLRT2	3.17478e-15	down-regulation
SCEL	6.90617e-19	up-regulation			CEP55	1.62124e-12	up-regulation			GPM6A	1.65904e-22	down-regulation			COL10A1	3.19576e-15	up-regulation
ANO1	9.7102e-19	up-regulation			RAD54B	1.74987e-12	up-regulation			AKT3	1.82277e-22	down-regulation			RPS13	3.21191e-15	down-regulation
TEX12	9.7102e-19	up-regulation			IL4I1	1.79687e-12	up-regulation			KRT23	2.45134e-22	up-regulation			PDGFRA	3.28012e-15	down-regulation
S100A1	9.99077e-19	up-regulation			MFSD9	1.79687e-12	up-regulation			ALDH3B2	4.57765e-22	up-regulation			TACC1	3.28012e-15	down-regulation
ERBB3	1.04268e-18	up-regulation			TFAP2A	1.79687e-12	up-regulation			HIST1H2AE	4.65529e-22	up-regulation			PRSS8	3.99504e-15	up-regulation
SKAP1	1.04268e-18	up-regulation			ELMO3	1.80478e-12	up-regulation			EYA2	5.05377e-22	up-regulation			NEK2	4.55949e-15	up-regulation
TSPAN1	1.09026e-18	up-regulation			NEK2	2.62011e-12	up-regulation			CLEC5A	5.42984e-22	up-regulation			VAPA	4.73025e-15	down-regulation
ST3GAL6	1.50345e-18	up-regulation			BAMBI	2.84364e-12	down-regulation			SST	2.12253e-21	up-regulation			SLC25A10	4.74773e-15	up-regulation
LLGL2	1.65249e-18	up-regulation			RNF19B	3.06995e-12	up-regulation			GHR	2.20953e-21	down-regulation			FAM49B	7.88674e-15	up-regulation
EGLN3	1.84975e-18	up-regulation			OVOL2	3.15928e-12	up-regulation			LCN2	2.23194e-21	up-regulation			PRRG2	7.95405e-15	up-regulation
ANGPTL3	1.91681e-18	up-regulation			ATP6V1B1	4.33166e-12	up-regulation			CCDC68	3.44784e-21	down-regulation			RYR1	8.0042e-15	up-regulation
GUCY1B3	2.53955e-18	up-regulation			HEY2	4.33166e-12	up-regulation			PRRG4	3.85535e-21	up-regulation			VGLL1	8.19189e-15	up-regulation
CHODL	2.83012e-18	up-regulation			TNNI3	4.33166e-12	up-regulation			PRRG2	4.29302e-21	up-regulation			PIAS2	8.50125e-15	up-regulation
DLEU2	3.69977e-18	up-regulation			NPTX2	4.37148e-12	up-regulation			RNF19B	4.32393e-21	up-regulation			MEOX1	9.53557e-15	up-regulation
RAG2	3.93582e-18	up-regulation			PTER	4.86945e-12	up-regulation			MPZL2	5.98771e-21	up-regulation			OIP5	1.02497e-14	up-regulation
FOXJ1	4.7774e-18	up-regulation			DIRAS2	5.09846e-12	up-regulation			HEY2	6.45224e-21	up-regulation			RPS15	1.09714e-14	down-regulation
ELMO3	5.15142e-18	up-regulation			FRK	5.10099e-12	up-regulation			NDN	6.75204e-21	down-regulation			EVPL	1.1812e-14	up-regulation
GALNT6	5.15142e-18	up-regulation			PRRG4	5.10099e-12	up-regulation			HIST1H2BC	1.16254e-20	up-regulation			IGFBP6	1.26963e-14	down-regulation
C9orf116	8.07549e-18	up-regulation			MUC1	5.84607e-12	up-regulation			SYNE1	1.44728e-20	down-regulation			KLF2	1.30824e-14	down-regulation
SULT1C2	8.75873e-18	up-regulation			P2RY2	5.90595e-12	up-regulation			PSD4	1.49859e-20	up-regulation			SEPT7	1.34884e-14	down-regulation
OVOL2	9.43282e-18	up-regulation			ST3GAL6	8.53754e-12	up-regulation			TTC30A	1.74524e-20	up-regulation			CLEC4M	1.42208e-14	down-regulation
SLC5A1	9.59146e-18	up-regulation			P2RY6	9.80027e-12	up-regulation			ANGPT2	1.98103e-20	up-regulation			P2RY2	1.5464e-14	up-regulation
TMC5	9.98462e-18	up-regulation			CHST2	1.13208e-11	up-regulation			CLDN4	2.03323e-20	up-regulation			CSGALNACT1	1.62741e-14	down-regulation
E2F5	1.08374e-17	up-regulation			ARHGAP26	1.15941e-11	up-regulation			UGT8	2.18003e-20	up-regulation			CLDN10	1.71073e-14	up-regulation
HIST1H2AG	1.2897e-17	up-regulation			MMP12	1.17694e-11	up-regulation			C1orf112	2.38246e-20	up-regulation			MRPS12	1.7192e-14	up-regulation
PRKX	1.32803e-17	up-regulation			ENPEP	1.86079e-11	up-regulation			CBLC	3.19834e-20	up-regulation			RPL18	1.80708e-14	down-regulation
SLC38A4	2.00846e-17	up-regulation			MPPED2	1.86079e-11	up-regulation			KLK6	5.03514e-20	up-regulation			AMIGO2	2.01404e-14	down-regulation
HEY2	3.1967e-17	up-regulation			PTGIS	1.86079e-11	down-regulation			CLDN10	5.05339e-20	up-regulation			PSD3	2.27596e-14	down-regulation
BCL11A	4.12124e-17	up-regulation			PTK6	1.86079e-11	up-regulation			ERBB3	5.18303e-20	up-regulation			TTC30A	2.31388e-14	up-regulation
ARHGAP26	4.51096e-17	up-regulation			SOX9	1.86079e-11	up-regulation			KLK5	7.22702e-20	up-regulation			AKT3	2.3527e-14	down-regulation
SLC27A2	5.37141e-17	up-regulation			PI3	1.96667e-11	up-regulation			RAB25	7.55806e-20	up-regulation			GPRASP1	2.48256e-14	down-regulation
PRKCH	5.73598e-17	up-regulation			ZBTB10	2.31645e-11	up-regulation			CEP55	8.11451e-20	up-regulation			HIST1H2BM	2.49999e-14	up-regulation
SPON1	5.80696e-17	up-regulation			MAGEA4	2.61144e-11	up-regulation			MCM10	1.21998e-19	up-regulation			GLDC	2.65077e-14	up-regulation
MICALL2	6.01233e-17	up-regulation			HTR3A	2.91327e-11	up-regulation			SLC44A4	1.39003e-19	up-regulation			MCM10	2.78807e-14	up-regulation
STATH	6.35939e-17	up-regulation			PRKX	2.92238e-11	up-regulation			TLE4	1.40253e-19	down-regulation			SNTB1	3.16331e-14	up-regulation
GLDC	7.32547e-17	up-regulation			PSD4	3.04874e-11	up-regulation			IL6ST	1.46247e-19	down-regulation			STAR	3.16331e-14	down-regulation
FOLH1	7.50217e-17	up-regulation			CLEC5A	3.0814e-11	up-regulation			TNNI3	1.48039e-19	up-regulation			VAV3	3.59874e-14	up-regulation
DUSP10	7.71664e-17	up-regulation			NOD2	3.36019e-11	up-regulation			AMIGO2	1.53634e-19	down-regulation			CDKN2A	4.20866e-14	up-regulation
SPO11	7.89679e-17	up-regulation			BRCC3	3.70514e-11	up-regulation			RYR1	1.59439e-19	up-regulation			NDN	5.91253e-14	down-regulation
WDR78	8.4998e-17	up-regulation			AQP5	3.97764e-11	up-regulation			SKAP1	2.10863e-19	up-regulation			CENPM	6.11203e-14	up-regulation
PCDH8	9.34068e-17	up-regulation			MREG	3.99409e-11	up-regulation			C1orf106	3.35106e-19	up-regulation			DSCC1	6.44885e-14	up-regulation
SNTB1	9.34068e-17	up-regulation			KRT23	4.25599e-11	up-regulation			NCAPG	3.85078e-19	up-regulation			MFSD9	6.82087e-14	up-regulation
TTC30A	1.27141e-16	up-regulation			PRIM2	4.34484e-11	up-regulation			TACC1	4.80344e-19	down-regulation			RPL24	6.84215e-14	down-regulation
KLK6	1.29457e-16	up-regulation			FOLH1	4.4189e-11	up-regulation			HLF	6.9683e-19	down-regulation			GPM6B	7.07797e-14	up-regulation
MBL2	1.35653e-16	up-regulation			CLDN7	4.44551e-11	up-regulation			KIF18A	7.67402e-19	up-regulation			MAL	7.8906e-14	up-regulation
NEB	1.38383e-16	up-regulation			MUC16	4.50845e-11	up-regulation			CPEB1	8.56531e-19	down-regulation			HRK	7.9446e-14	up-regulation
POU2F3	1.77739e-16	up-regulation			ANO1	4.83188e-11	up-regulation			PIK3R3	8.88303e-19	up-regulation			PIK3R3	7.95284e-14	up-regulation
HIP1	1.8348e-16	up-regulation			MMP7	5.03763e-11	up-regulation			PDGFD	1.4866e-18	down-regulation			RPL15	8.23153e-14	down-regulation
INHBB	1.90419e-16	up-regulation			OAS1	5.03763e-11	up-regulation			TMPRSS3	1.68426e-18	up-regulation			CCL11	8.85034e-14	up-regulation
HNF4G	2.29325e-16	up-regulation			TCEAL2	6.08065e-11	down-regulation			ARHGAP6	2.35571e-18	down-regulation			CHGB	1.11536e-13	down-regulation
CDS1	2.52217e-16	up-regulation			IDO1	7.20682e-11	up-regulation			TACC3	2.46375e-18	up-regulation			KCNS3	1.14418e-13	up-regulation
RFX3	2.63425e-16	up-regulation			KCNS3	7.80337e-11	up-regulation			LGR5	2.59475e-18	up-regulation			GFPT2	1.18931e-13	down-regulation
NRTN	2.86885e-16	up-regulation			PDZK1IP1	7.99847e-11	up-regulation			CLDN11	3.20428e-18	down-regulation			RNASE4	1.20347e-13	down-regulation
IFNA8	3.08398e-16	up-regulation			PLCH1	9.06627e-11	up-regulation			HIST1H3D	3.20428e-18	up-regulation			OR1E1	1.2626e-13	up-regulation
LIMS3	3.13529e-16	up-regulation			VGLL1	9.64755e-11	up-regulation			MEOX1	3.20428e-18	up-regulation			SFRP1	1.26952e-13	down-regulation
ANGPT2	3.31801e-16	up-regulation			FUT8	1.01084e-10	up-regulation			LAMP3	3.3711e-18	up-regulation			IGFBP5	1.52926e-13	down-regulation
DSG1	3.46458e-16	up-regulation			CX3CL1	1.07188e-10	up-regulation			PDE7B	3.65054e-18	down-regulation			ARTN	1.86357e-13	up-regulation
FXYD3	4.11008e-16	up-regulation			TSPAN5	1.1491e-10	down-regulation			SULT1C2	3.84101e-18	up-regulation			FOLH1	1.86357e-13	up-regulation
KCNN4	4.24969e-16	up-regulation			MAD1L1	1.17989e-10	up-regulation			CLDN16	4.09686e-18	up-regulation			HIST1H2AG	1.86357e-13	up-regulation
TXK	4.34618e-16	up-regulation			HIP1	1.26352e-10	up-regulation			OIP5	4.64516e-18	up-regulation			CALML3	2.44423e-13	up-regulation
ITGB6	5.25606e-16	up-regulation			SMAD1	1.27115e-10	up-regulation			MGAT4A	5.46693e-18	up-regulation			RPL34	2.73206e-13	down-regulation
MYO1D	5.25606e-16	up-regulation			LGSN	1.35277e-10	up-regulation			BMP2	5.68345e-18	down-regulation			S100A1	2.85248e-13	up-regulation
SCARA3	5.70138e-16	up-regulation			ABCA8	1.37149e-10	down-regulation			CFH	6.32799e-18	down-regulation			MMP7	3.02544e-13	up-regulation
PDE6C	5.92196e-16	up-regulation			L2HGDH	1.39629e-10	up-regulation			P2RY6	6.52967e-18	up-regulation			RAB25	3.02544e-13	up-regulation
PRKDC	5.95705e-16	up-regulation			DLEU2	1.45987e-10	up-regulation			GALNT6	9.44812e-18	up-regulation			RPL39	3.07413e-13	down-regulation
GLRB	6.29825e-16	up-regulation			ITGB7	1.50545e-10	up-regulation			SORT1	1.01786e-17	up-regulation			TSPAN12	3.0764e-13	up-regulation
NUP62CL	6.59487e-16	up-regulation			S100A14	1.54142e-10	up-regulation			RASSF9	1.4614e-17	up-regulation			ANGPT2	3.93907e-13	up-regulation
PTH2R	6.61057e-16	up-regulation			SLC25A10	1.5814e-10	up-regulation			ZNF165	1.4614e-17	up-regulation			HIST1H1B	3.94686e-13	up-regulation
PTK6	6.88166e-16	up-regulation			SLC34A2	1.5814e-10	up-regulation			NT5E	1.51751e-17	down-regulation			EPYC	4.09523e-13	up-regulation
C11orf80	7.39695e-16	up-regulation			SYK	1.61461e-10	up-regulation			SERPINE2	1.51751e-17	down-regulation			PTK6	4.40901e-13	up-regulation
ALDH5A1	9.06774e-16	up-regulation			TEX12	1.76621e-10	up-regulation			CALB2	1.61255e-17	down-regulation			TCF21	4.40901e-13	down-regulation
NPAS3	1.03182e-15	up-regulation			MYB	1.78883e-10	up-regulation			PID1	1.615e-17	down-regulation			XCR1	4.40901e-13	up-regulation
USP9Y	1.19949e-15	up-regulation			PSTPIP1	1.78883e-10	up-regulation			CDKN3	1.75815e-17	up-regulation			SPOCK1	4.6634e-13	down-regulation
KRT17	1.20331e-15	up-regulation			TAPBPL	2.03241e-10	up-regulation			CDKN2A	2.43403e-17	up-regulation			RAD51	4.85232e-13	up-regulation
P2RY6	1.22159e-15	up-regulation			SHANK2	2.13861e-10	up-regulation			CLIP4	2.46372e-17	down-regulation			RPS11	4.96125e-13	down-regulation
LRRC19	1.38829e-15	up-regulation			NDN	2.21484e-10	down-regulation			CENPA	2.46593e-17	up-regulation			RPS27A	5.24842e-13	down-regulation
RAB11FIP4	1.42472e-15	up-regulation			RSAD2	2.27252e-10	up-regulation			ZBTB10	2.46593e-17	up-regulation			CCDC68	5.84362e-13	down-regulation
CLDN4	1.74394e-15	up-regulation			VANGL1	2.43337e-10	up-regulation			EXPH5	2.56173e-17	up-regulation			RPL30	6.001e-13	down-regulation
RGS1	1.83705e-15	up-regulation			XCL1	2.86032e-10	up-regulation			CRABP2	2.68084e-17	up-regulation			FOXO1	6.49981e-13	down-regulation
GLRA3	1.88062e-15	up-regulation			SKIL	2.99765e-10	up-regulation			HTR1E	2.68084e-17	down-regulation			CXCL13	7.06766e-13	up-regulation
KIF24	1.88062e-15	up-regulation			LRP8	3.01887e-10	up-regulation			NEFH	2.68084e-17	down-regulation			PRRG4	8.06025e-13	up-regulation
E2F8	2.02339e-15	up-regulation			POU2F3	3.01887e-10	up-regulation			CLDN7	2.75078e-17	up-regulation			CP	8.74673e-13	up-regulation
IQCH	2.02339e-15	up-regulation			ITGB6	3.03573e-10	up-regulation			RECK	3.65498e-17	down-regulation			TFPI2	8.74673e-13	down-regulation
MAGEA2B	2.18115e-15	up-regulation			HS6ST1	3.04816e-10	up-regulation			BBOX1	3.74063e-17	up-regulation			DLGAP5	9.28558e-13	up-regulation
PCDH7	2.20721e-15	up-regulation			C1orf56	3.23663e-10	up-regulation			OAS1	3.7979e-17	up-regulation			CLDN16	9.4293e-13	up-regulation
MUC1	2.29468e-15	up-regulation			DDX58	3.37928e-10	up-regulation			PEX10	4.17255e-17	up-regulation			TFPI	1.05034e-12	down-regulation
C9orf16	2.33722e-15	up-regulation			S100A4	3.7344e-10	up-regulation			ECM2	4.71613e-17	down-regulation			KIF18A	1.2604e-12	up-regulation
MORC1	2.65322e-15	up-regulation			HIST1H1C	3.88856e-10	up-regulation			DAPK1	5.28324e-17	down-regulation			CYP4F2	1.41066e-12	up-regulation
PRCC	2.65322e-15	up-regulation			TNNT1	3.94682e-10	up-regulation			RUNX3	5.63659e-17	up-regulation			RSAD2	1.42648e-12	up-regulation
PSD4	2.65322e-15	up-regulation			CCL20	4.01959e-10	up-regulation			HIST1H4H	5.8785e-17	up-regulation			TFAP2C	1.45908e-12	up-regulation
ITGA9	2.67423e-15	up-regulation			FLAD1	4.01959e-10	up-regulation			SLC34A2	6.00466e-17	up-regulation			TPT1	1.56763e-12	down-regulation
RPAP3	2.74626e-15	up-regulation			PSAT1	4.01959e-10	up-regulation			GUCY1B3	6.07542e-17	up-regulation			MEIS2	1.70454e-12	down-regulation
MATN3	2.8811e-15	up-regulation			PTPN22	4.03048e-10	up-regulation			PLVAP	6.12701e-17	up-regulation			RCAN3	1.70823e-12	up-regulation
CELSR2	3.01321e-15	up-regulation			LIMS3	4.0731e-10	up-regulation			DLGAP5	6.17331e-17	up-regulation			DIRAS3	1.77579e-12	down-regulation
POU1F1	3.12638e-15	up-regulation			EGLN3	4.28853e-10	up-regulation			DUSP10	6.47999e-17	up-regulation			SNCAIP	1.83157e-12	down-regulation
PDE9A	3.21395e-15	up-regulation			CBLC	4.30242e-10	up-regulation			ALDH1A3	7.12345e-17	down-regulation			HMMR	1.83889e-12	up-regulation
MYF5	3.48387e-15	up-regulation			E2F5	4.30242e-10	up-regulation			DEAF1	7.36645e-17	up-regulation			HIST1H2BB	1.87318e-12	up-regulation
CDH1	3.5063e-15	up-regulation			XCL2	4.30242e-10	up-regulation			NUDT11	7.51795e-17	down-regulation			XCL1	1.87318e-12	up-regulation
C1orf56	4.60408e-15	up-regulation			ANGPTL3	4.3088e-10	up-regulation			DPYD	8.01045e-17	down-regulation			ANP32C	1.90746e-12	up-regulation
PCBD1	4.62267e-15	up-regulation			KCNJ16	4.3088e-10	up-regulation			PIAS2	8.38225e-17	up-regulation			FOXD3	1.90746e-12	up-regulation
MAD1L1	5.07606e-15	up-regulation			TTC22	4.3088e-10	up-regulation			LIME1	8.54863e-17	up-regulation			OAS1	1.90746e-12	up-regulation
NEK2	5.14237e-15	up-regulation			RASSF9	4.77395e-10	up-regulation			CEBPA	9.09398e-17	up-regulation			FRK	1.95139e-12	up-regulation
CD58	5.32541e-15	up-regulation			CDKN2A	4.83014e-10	up-regulation			ASF1B	9.4433e-17	up-regulation			DAPK1	1.95763e-12	down-regulation
LRRC41	5.53358e-15	up-regulation			HOXB7	5.01178e-10	up-regulation			TSPAN12	1.04749e-16	up-regulation			RPL41	2.04523e-12	down-regulation
RFXANK	5.77925e-15	up-regulation			POU2AF1	5.35416e-10	up-regulation			FAM107A	1.08454e-16	up-regulation			VLDLR	2.13395e-12	down-regulation
USH2A	6.05237e-15	up-regulation			GZMB	5.36807e-10	up-regulation			REEP1	1.1433e-16	down-regulation			CNGB1	2.13427e-12	up-regulation
IDH2	6.16868e-15	up-regulation			SLC1A3	5.54604e-10	up-regulation			FOLH1	1.14412e-16	up-regulation			ALDH1A2	2.17346e-12	down-regulation
TSC2	6.18746e-15	up-regulation			CDH6	6.01858e-10	up-regulation			BDH1	1.23663e-16	up-regulation			KRTAP5-9	2.17346e-12	up-regulation
GNL3L	6.40109e-15	up-regulation			IGFBP2	6.13842e-10	up-regulation			AURKB	1.26893e-16	up-regulation			TNNI3	2.24868e-12	up-regulation
TP53	6.62574e-15	up-regulation			CDKN3	6.61069e-10	up-regulation			PAPSS2	1.38742e-16	down-regulation			SGK1	2.26876e-12	down-regulation
MYOF	8.33066e-15	up-regulation			SPC25	6.63569e-10	up-regulation			SYK	1.44705e-16	up-regulation			DTX2	2.45427e-12	up-regulation
MAP7	9.16949e-15	up-regulation			TRIP13	7.23356e-10	up-regulation			TFAP2A	1.55365e-16	up-regulation			C1orf116	3.08416e-12	up-regulation
TOM1L1	1.0262e-14	up-regulation			PDGFRA	7.33908e-10	down-regulation			GPSM3	1.57291e-16	up-regulation			UBB	3.08416e-12	down-regulation
LGSN	1.03525e-14	up-regulation			PIK3R3	7.69261e-10	up-regulation			CD24	1.65744e-16	up-regulation			DEAF1	3.21448e-12	up-regulation
PRKCD	1.03525e-14	up-regulation			VAV3	7.69261e-10	up-regulation			HOXC6	2.02753e-16	down-regulation			BUB1	3.23385e-12	up-regulation
GCHFR	1.04142e-14	up-regulation			IL1R2	7.80041e-10	up-regulation			KIF1A	2.0635e-16	up-regulation			SLC1A3	3.49373e-12	up-regulation
GRINA	1.13074e-14	up-regulation			RAB11FIP4	7.80041e-10	up-regulation			LIMS3	2.66385e-16	up-regulation			MRPL13	3.69354e-12	up-regulation
TOX3	1.17166e-14	up-regulation			PRCC	7.89579e-10	up-regulation			CHODL	3.03418e-16	up-regulation			XCL2	3.70557e-12	up-regulation
KIF23	1.17903e-14	up-regulation			NPAS3	9.15581e-10	up-regulation			S100A14	3.27835e-16	up-regulation			RPL6	3.83869e-12	down-regulation
S100A14	1.25144e-14	up-regulation			TRIM17	1.02123e-09	up-regulation			INHBB	4.331e-16	up-regulation			TREM2	3.86622e-12	up-regulation
MCAT	1.26926e-14	up-regulation			ACE	1.09057e-09	up-regulation			RSAD2	4.77558e-16	up-regulation			LAMP3	4.08015e-12	up-regulation
BCL2L1	1.3212e-14	up-regulation			DFNA5	1.09057e-09	down-regulation			PCOLCE2	5.01751e-16	down-regulation			MREG	4.27455e-12	up-regulation
RNF19B	1.34618e-14	up-regulation			SKAP1	1.14691e-09	up-regulation			TRAPPC6A	5.14855e-16	up-regulation			DLEU2	4.27621e-12	up-regulation
TSGA10	1.37378e-14	up-regulation			FLRT2	1.21436e-09	down-regulation			RBPMS	5.21317e-16	down-regulation			NCAPG	4.48351e-12	up-regulation
CNKSR1	1.58202e-14	up-regulation			CELSR1	1.26227e-09	up-regulation			THOC6	5.86625e-16	up-regulation			RPL39L	5.21852e-12	up-regulation
KIF1A	1.59432e-14	up-regulation			CRABP1	1.27858e-09	up-regulation			SLC1A3	7.57887e-16	up-regulation			CDC25C	5.52211e-12	up-regulation
PTER	1.59432e-14	up-regulation			KIF15	1.27858e-09	up-regulation			SLC29A2	8.67954e-16	up-regulation			ZNF165	5.7805e-12	up-regulation
CYP2C8	1.59971e-14	up-regulation			EAF2	1.31465e-09	up-regulation			VGLL1	8.8353e-16	up-regulation			FGF2	5.89851e-12	down-regulation
EIF1AY	1.91486e-14	up-regulation			OLFML2B	1.369e-09	up-regulation			FAM64A	9.11997e-16	up-regulation			POLM	6.29972e-12	up-regulation
POR	1.93551e-14	up-regulation			NOX4	1.4187e-09	up-regulation			ICAM2	9.52316e-16	up-regulation			CLDN15	6.41286e-12	down-regulation
SPTBN2	1.93551e-14	up-regulation			C1orf112	1.65576e-09	up-regulation			WISP3	1.0174e-15	up-regulation			CDH6	6.56002e-12	up-regulation
RUNX3	2.0518e-14	up-regulation			CRABP2	1.65576e-09	up-regulation			KCNS3	1.03022e-15	up-regulation			PSD4	6.56002e-12	up-regulation
FAT2	2.15176e-14	up-regulation			LIME1	1.77898e-09	up-regulation			MAD1L1	1.05289e-15	up-regulation			LGR5	6.94903e-12	up-regulation
CEACAM8	2.20336e-14	up-regulation			C9orf16	1.89833e-09	up-regulation			TMEM160	1.17981e-15	up-regulation			MATN3	6.94903e-12	up-regulation
NUP210	2.29469e-14	up-regulation			WISP3	1.89833e-09	up-regulation			UBD	1.17981e-15	up-regulation			ZIC1	6.94903e-12	up-regulation
MNS1	2.50367e-14	up-regulation			SORT1	2.00687e-09	up-regulation			CLDN6	1.20431e-15	up-regulation			CDC6	7.07224e-12	up-regulation
CLEC5A	2.71853e-14	up-regulation			DUSP10	2.01189e-09	up-regulation			TFPI2	1.24549e-15	down-regulation			GATC	7.55148e-12	up-regulation
CHST1	3.26001e-14	up-regulation			AOX1	2.07293e-09	down-regulation			DEF6	1.2892e-15	up-regulation			ME1	7.92453e-12	down-regulation
SLC13A1	3.36463e-14	up-regulation			ZNF467	2.1949e-09	up-regulation			OASL	1.49934e-15	up-regulation			RPL10A	7.92453e-12	down-regulation
PTPRG	3.39911e-14	up-regulation			GNGT1	2.25731e-09	up-regulation			UBE2C	1.55282e-15	up-regulation			HIST1H1E	8.00448e-12	up-regulation
LYPD1	3.85262e-14	up-regulation			CENPA	2.29073e-09	up-regulation			BNC2	1.59848e-15	down-regulation			CHODL	8.46028e-12	up-regulation
LY75	3.86084e-14	up-regulation			PBK	2.40173e-09	up-regulation			RAB27B	1.63373e-15	down-regulation			SOX9	8.82457e-12	up-regulation
CHKA	4.05885e-14	up-regulation			DHTKD1	2.46667e-09	up-regulation			CYHR1	1.71637e-15	up-regulation			TSPAN15	8.88428e-12	up-regulation
RABL2A	4.10408e-14	up-regulation			BUB1	2.59131e-09	up-regulation			VWA1	1.71637e-15	up-regulation			HOXB6	8.93465e-12	up-regulation
TTK	4.10639e-14	up-regulation			CD52	2.78703e-09	up-regulation			TRIP13	1.77133e-15	up-regulation			RPL13	8.93465e-12	down-regulation
ZBBX	4.27248e-14	up-regulation			PRKCD	3.12772e-09	up-regulation			PRSS1	1.84074e-15	up-regulation			RBPMS	9.31582e-12	down-regulation
CXCL13	4.47833e-14	up-regulation			NUP210	3.48753e-09	up-regulation			TFAP2C	1.84074e-15	up-regulation			TRPC1	9.31834e-12	down-regulation
QPCT	4.50205e-14	up-regulation			MYF5	3.54612e-09	up-regulation			ANO1	1.89869e-15	up-regulation			GPR65	9.38305e-12	up-regulation
GABRE	4.55887e-14	up-regulation			PCDH7	3.68595e-09	up-regulation			EGFL6	1.9795e-15	up-regulation			OLFML1	1.02911e-11	down-regulation
KIF18A	4.55887e-14	up-regulation			ASB9	3.69669e-09	up-regulation			DDA1	2.27652e-15	up-regulation			MUC4	1.0529e-11	up-regulation
KERA	4.92636e-14	up-regulation			FAM107A	3.82135e-09	up-regulation			GATA6	2.76186e-15	down-regulation			TRPM1	1.07688e-11	up-regulation
CATSPERB	6.15926e-14	up-regulation			MAD2L1	3.82135e-09	up-regulation			NPAS3	2.88062e-15	up-regulation			ZFAND5	1.08919e-11	down-regulation
FAM107A	6.32455e-14	up-regulation			INHBB	4.16333e-09	up-regulation			GCKR	2.92093e-15	down-regulation			NBEA	1.13958e-11	down-regulation
DHRS11	6.44681e-14	up-regulation			ETV6	4.19471e-09	up-regulation			NBEA	2.97337e-15	down-regulation			DEPDC1	1.15772e-11	up-regulation
SLC25A1	6.94375e-14	up-regulation			HLA-DQA2	4.20804e-09	up-regulation			PAX8	3.0652e-15	up-regulation			RPL10	1.18693e-11	down-regulation
GRB7	7.87782e-14	up-regulation			CDH12	4.54257e-09	up-regulation			POLR3K	3.06787e-15	up-regulation			HOPX	1.22426e-11	up-regulation
MYO6	7.87782e-14	up-regulation			TMPRSS3	4.87293e-09	up-regulation			PSRC1	3.06787e-15	up-regulation			HIST1H2BN	1.29818e-11	up-regulation
SI	8.31793e-14	up-regulation			CLDN4	5.23131e-09	up-regulation			LAMA2	3.17196e-15	down-regulation			TLE4	1.2982e-11	down-regulation
LRRC8E	8.52568e-14	up-regulation			EZH2	5.23131e-09	up-regulation			PMP22	3.22406e-15	down-regulation			NPAS3	1.409e-11	up-regulation
SYCP2	8.701e-14	up-regulation			ERBB3	5.28775e-09	up-regulation			C9orf16	3.31192e-15	up-regulation			ANO1	1.42245e-11	up-regulation
TRIM29	9.36248e-14	up-regulation			EXPH5	5.35729e-09	up-regulation			SPG20	3.53629e-15	down-regulation			TNNC1	1.48707e-11	up-regulation
FRAT2	1.01739e-13	up-regulation			GCNT2	5.37204e-09	up-regulation			ECT2	3.62603e-15	up-regulation			HUWE1	1.5137e-11	down-regulation
TAS2R10	1.05399e-13	up-regulation			CELSR2	5.65949e-09	up-regulation			MAF	3.70855e-15	down-regulation			CENPA	1.57421e-11	up-regulation
RAD9A	1.08143e-13	up-regulation			CENPM	5.80394e-09	up-regulation			TAPBPL	3.86909e-15	up-regulation			POU2F3	1.644e-11	up-regulation
ERBB2	1.12872e-13	up-regulation			UBE2C	5.80394e-09	up-regulation			WNT2B	3.93086e-15	down-regulation			TRIM49	1.7687e-11	up-regulation
RAD54B	1.24264e-13	up-regulation			EYA2	6.33078e-09	up-regulation			NEK1	3.94884e-15	down-regulation			BBOX1	1.78934e-11	up-regulation
HIST1H2AE	1.27784e-13	up-regulation			NDC80	6.43984e-09	up-regulation			ELMO3	4.07248e-15	up-regulation			SKAP1	1.82213e-11	up-regulation
VAV3	1.3146e-13	up-regulation			BBOX1	6.50477e-09	up-regulation			E2F5	4.17725e-15	up-regulation			ZFPM2	2.10382e-11	down-regulation
BRCC3	1.34342e-13	up-regulation			RUVBL1	6.50477e-09	up-regulation			KIF11	4.17725e-15	up-regulation			GCNT2	2.19697e-11	up-regulation
FRK	1.34728e-13	up-regulation			OAS2	6.65252e-09	up-regulation			VANGL1	4.17725e-15	up-regulation			DACH1	2.33586e-11	up-regulation
SERPINA1	1.60436e-13	up-regulation			POR	7.35362e-09	up-regulation			BAX	4.19475e-15	up-regulation			ZNF750	2.33649e-11	up-regulation
DGKE	1.6352e-13	up-regulation			ST8SIA4	7.67092e-09	up-regulation			FXYD3	4.45314e-15	up-regulation			HOXB8	2.36518e-11	up-regulation
CNNM3	1.82521e-13	up-regulation			ALDH5A1	8.86484e-09	up-regulation			PROM1	4.45314e-15	up-regulation			ST13	2.36518e-11	down-regulation
CHI3L1	1.83882e-13	up-regulation			SPON1	9.08009e-09	up-regulation			SPTBN1	4.45314e-15	down-regulation			CIB2	2.6099e-11	up-regulation
POF1B	1.87961e-13	up-regulation			EVPL	9.74733e-09	up-regulation			NDUFB7	4.84435e-15	up-regulation			TRIM17	2.69124e-11	up-regulation
SLC27A6	1.87961e-13	up-regulation			MRPL13	1.04457e-08	up-regulation			MUC16	5.02818e-15	up-regulation			ADAMDEC1	2.69738e-11	up-regulation
PRIM2	1.96119e-13	up-regulation			TNFRSF17	1.08754e-08	up-regulation			DSCC1	5.27702e-15	up-regulation			RPL23	2.89159e-11	down-regulation
SLC25A10	2.18731e-13	up-regulation			CD27	1.13347e-08	up-regulation			TTK	5.33643e-15	up-regulation			HIST1H2BO	2.90929e-11	up-regulation
FGF18	2.23252e-13	up-regulation			ST6GAL1	1.28303e-08	up-regulation			PRKCD	5.38868e-15	up-regulation			HOXC6	2.91945e-11	down-regulation
ENPEP	2.60854e-13	up-regulation			C8orf4	1.39443e-08	up-regulation			DACH1	5.41584e-15	up-regulation			TLX2	2.91945e-11	up-regulation
PLVAP	2.67135e-13	up-regulation			CKS2	1.50541e-08	up-regulation			KIF14	5.56194e-15	up-regulation			TDRKH	3.12806e-11	up-regulation
KCNS3	2.73125e-13	up-regulation			ALDH1A2	1.55413e-08	down-regulation			FLAD1	5.59181e-15	up-regulation			HCRTR1	3.13076e-11	up-regulation
SMPD2	2.92691e-13	up-regulation			MSL2	1.56329e-08	up-regulation			CHI3L1	5.96825e-15	up-regulation			FGFR2	3.20741e-11	up-regulation
AP1M2	2.99032e-13	up-regulation			RUNX3	1.59393e-08	up-regulation			ABI3BP	6.01912e-15	down-regulation			HIST1H1D	3.20741e-11	up-regulation
KCTD14	3.14069e-13	up-regulation			RAD51AP1	1.61736e-08	up-regulation			PDE8B	6.07309e-15	down-regulation			REXO2	3.43602e-11	down-regulation
ZNF165	3.39384e-13	up-regulation			ZNF750	1.68018e-08	up-regulation			FRAT2	6.27411e-15	up-regulation			MAD1L1	3.7608e-11	up-regulation
JUP	3.42061e-13	up-regulation			PAK1IP1	1.70458e-08	up-regulation			FUT8	6.75239e-15	up-regulation			EEF1A1	4.0529e-11	down-regulation
SLC3A1	3.42934e-13	up-regulation			KIF23	1.90402e-08	up-regulation			HIST1H1C	6.75239e-15	up-regulation			PDE7B	4.34479e-11	down-regulation
CRABP2	3.59393e-13	up-regulation			TRAPPC6A	1.90402e-08	up-regulation			EAF2	7.0416e-15	up-regulation			ADCY10	4.43849e-11	up-regulation
PRSS21	3.64817e-13	up-regulation			HGD	1.91458e-08	up-regulation			SMAD9	7.07094e-15	down-regulation			DPYD	4.94429e-11	down-regulation
ZNF552	3.64817e-13	up-regulation			RFXANK	1.91458e-08	up-regulation			LRP8	7.16881e-15	up-regulation			UBC	4.97716e-11	down-regulation
GPC5	3.944e-13	up-regulation			PRICKLE3	1.95377e-08	up-regulation			MYB	7.26385e-15	up-regulation			PSTPIP1	5.154e-11	up-regulation
HSF1	4.04155e-13	up-regulation			ZBP1	1.95377e-08	up-regulation			TNNT1	7.54344e-15	up-regulation			LIMS3	5.38388e-11	up-regulation
MSH2	4.04155e-13	up-regulation			MAGEA11	1.99838e-08	up-regulation			CX3CL1	7.55335e-15	up-regulation			JAM3	5.51258e-11	down-regulation
EAF2	4.09299e-13	up-regulation			CDK2AP2	2.00859e-08	up-regulation			NDUFA4L2	7.76397e-15	up-regulation			ITGB6	5.63302e-11	up-regulation
TSPAN15	4.09299e-13	up-regulation			RNASEH2A	2.11962e-08	up-regulation			CXCL11	9.55661e-15	up-regulation			PMP22	5.63302e-11	down-regulation
UCP2	4.3832e-13	up-regulation			IL32	2.12027e-08	up-regulation			KIF20A	9.58885e-15	up-regulation			ZNF365	5.64836e-11	up-regulation
TSPAN12	4.45646e-13	up-regulation			GRIK3	2.14377e-08	up-regulation			FOXJ1	1.01182e-14	up-regulation			VCL	5.77758e-11	down-regulation
RPE65	4.71095e-13	up-regulation			OR1E1	2.14377e-08	up-regulation			FKBPL	1.03387e-14	up-regulation			CD86	5.99875e-11	up-regulation
IL20RA	4.9509e-13	up-regulation			GABRG3	2.2065e-08	up-regulation			GPSM2	1.07926e-14	up-regulation			LIME1	5.99875e-11	up-regulation
TMPRSS3	5.00465e-13	up-regulation			TRAT1	2.30121e-08	up-regulation			IKZF2	1.12284e-14	up-regulation			HAS1	6.12309e-11	down-regulation
GATAD1	5.24901e-13	up-regulation			MCM10	2.49844e-08	up-regulation			PEX5L	1.15162e-14	down-regulation			L2HGDH	6.28082e-11	up-regulation
PIWIL1	5.24901e-13	up-regulation			SPINT1	2.55445e-08	up-regulation			PBK	1.18844e-14	up-regulation			SST	6.38517e-11	up-regulation
RIBC2	5.43439e-13	up-regulation			CD69	2.66703e-08	up-regulation			ADAMDEC1	1.30085e-14	up-regulation			ALDH9A1	6.93746e-11	down-regulation
LAD1	5.4739e-13	up-regulation			TMC5	2.66703e-08	up-regulation			E2F1	1.3299e-14	up-regulation			BNC2	6.93746e-11	down-regulation
WARS2	5.75037e-13	up-regulation			FAT2	2.83374e-08	up-regulation			FRK	1.35452e-14	up-regulation			PEX10	7.39815e-11	up-regulation
TMC7	5.76907e-13	up-regulation			DACH1	2.86107e-08	up-regulation			METTL8	1.36853e-14	up-regulation			RPS14	7.54612e-11	down-regulation
ZNF440	5.89588e-13	up-regulation			LRFN4	2.88388e-08	up-regulation			ENPEP	1.45703e-14	up-regulation			TFR2	7.61051e-11	up-regulation
ZMYND10	6.1561e-13	up-regulation			NDUFB7	2.88388e-08	up-regulation			HIP1	1.45703e-14	up-regulation			HIGD1B	7.85906e-11	up-regulation
PML	6.25871e-13	up-regulation			BLNK	2.958e-08	up-regulation			HJURP	1.4899e-14	up-regulation			CTNNAL1	7.99221e-11	down-regulation
SMAD1	6.25871e-13	up-regulation			RCAN3	3.00575e-08	up-regulation			C8orf4	1.49055e-14	up-regulation			PRR7	8.0626e-11	up-regulation
TRRAP	6.47411e-13	up-regulation			ZIC1	3.02007e-08	up-regulation			ALKBH4	1.5852e-14	up-regulation			ZNF552	8.30645e-11	up-regulation
NCOA2	6.48241e-13	up-regulation			MMP9	3.02064e-08	up-regulation			EIF3L	1.60334e-14	down-regulation			RAD54B	8.56593e-11	up-regulation
SEMA3A	6.53887e-13	up-regulation			QPCT	3.02478e-08	up-regulation			SNTB1	1.60334e-14	up-regulation			SPG20	8.77672e-11	down-regulation
CABIN1	6.5855e-13	up-regulation			LYPD1	3.03654e-08	up-regulation			PTP4A3	1.65938e-14	up-regulation			KLK5	8.80162e-11	up-regulation
MYO18A	6.74446e-13	up-regulation			OASL	3.10172e-08	up-regulation			CD52	1.68797e-14	up-regulation			P2RY6	9.06728e-11	up-regulation
PTPN22	6.80661e-13	up-regulation			CDC20	3.1794e-08	up-regulation			LYPD1	1.77483e-14	up-regulation			ZNHIT2	9.263e-11	up-regulation
FZD6	8.12501e-13	up-regulation			BCL2A1	3.24092e-08	up-regulation			PRIM2	1.80276e-14	up-regulation			NOV	9.28969e-11	up-regulation
HIST1H1C	8.12501e-13	up-regulation			LRRC8E	3.30466e-08	up-regulation			TNNC1	1.80276e-14	up-regulation			SORT1	9.34802e-11	up-regulation
MACROD1	8.12501e-13	up-regulation			RGS13	3.38682e-08	up-regulation			OLFML2B	1.88681e-14	up-regulation			OLFML2B	1.0141e-10	up-regulation
KCNV1	8.18888e-13	up-regulation			SLC6A8	3.69396e-08	up-regulation			JAM3	1.95166e-14	down-regulation			FHL2	1.01629e-10	down-regulation
TNIP3	8.18888e-13	up-regulation			CEBPG	3.7281e-08	up-regulation			ENTPD1	1.99111e-14	up-regulation			ZBP1	1.01744e-10	up-regulation
ZKSCAN1	8.36648e-13	up-regulation			SPAG4	3.7281e-08	up-regulation			FAT4	2.0911e-14	down-regulation			HIST1H3J	1.03477e-10	up-regulation
ZBTB10	1.0343e-12	up-regulation			GFPT2	3.868e-08	down-regulation			SNCG	2.10933e-14	up-regulation			TFAM	1.04459e-10	up-regulation
NUBPL	1.13295e-12	up-regulation			TSPAN12	4.00339e-08	up-regulation			NAP1L2	2.11007e-14	down-regulation			FAM64A	1.06212e-10	up-regulation
TTLL12	1.15381e-12	up-regulation			GALNT6	4.09905e-08	up-regulation			MFSD9	2.13463e-14	up-regulation			RPS28	1.06212e-10	down-regulation
WFDC1	1.18343e-12	up-regulation			FMO3	4.12064e-08	up-regulation			DTL	2.26165e-14	up-regulation			CXCL11	1.1035e-10	up-regulation
ZNF195	1.24439e-12	up-regulation			GAN	4.27227e-08	up-regulation			SLC5A1	2.28904e-14	up-regulation			GAN	1.10979e-10	up-regulation
BBOX1	1.25315e-12	up-regulation			ETV7	4.33696e-08	up-regulation			P2RY2	2.40593e-14	up-regulation			IL21R	1.13739e-10	up-regulation
FGF12	1.3055e-12	up-regulation			DTL	4.4748e-08	up-regulation			HIST1H4B	2.56233e-14	up-regulation			RUNX3	1.22515e-10	up-regulation
ZNF512B	1.39407e-12	up-regulation			ZFPM2	4.96084e-08	down-regulation			GCNT2	2.61701e-14	up-regulation			HIST1H3F	1.22712e-10	up-regulation
FLAD1	1.39672e-12	up-regulation			EGFL6	5.204e-08	up-regulation			LLGL2	2.69138e-14	up-regulation			BAX	1.24465e-10	up-regulation
ST6GAL1	1.46219e-12	up-regulation			ADAM28	5.26633e-08	up-regulation			ZNF273	2.78318e-14	up-regulation			TNNT1	1.25956e-10	up-regulation
PTPRR	1.48837e-12	up-regulation			GJB1	5.27419e-08	up-regulation			DDX58	2.90938e-14	up-regulation			SKIL	1.30542e-10	up-regulation
DDT	1.49924e-12	up-regulation			NTS	5.62336e-08	up-regulation			ALPL	2.93558e-14	up-regulation			SNCG	1.31712e-10	up-regulation
PIK3R3	1.50674e-12	up-regulation			TFAM	5.76371e-08	up-regulation			PCDH7	2.98441e-14	up-regulation			CXCL14	1.32751e-10	up-regulation
CSPP1	1.51958e-12	up-regulation			HMMR	6.30447e-08	up-regulation			IDH2	3.25204e-14	up-regulation			ST3GAL5	1.32751e-10	down-regulation
ANO3	1.53305e-12	up-regulation			VDR	6.36286e-08	up-regulation			CELSR2	3.44317e-14	up-regulation			HIST1H2BJ	1.34438e-10	up-regulation
GDE1	1.60713e-12	up-regulation			DEF6	6.6848e-08	up-regulation			PRCC	3.46091e-14	up-regulation			KIF15	1.37011e-10	up-regulation
PI3	1.60713e-12	up-regulation			ZNF668	6.78861e-08	up-regulation			NPTX2	3.92848e-14	up-regulation			KLK6	1.37011e-10	up-regulation
IMPG2	1.6335e-12	up-regulation			KIAA1324	7.17306e-08	up-regulation			ST3GAL6	4.02803e-14	up-regulation			PBK	1.42537e-10	up-regulation
HIST1H3D	1.63504e-12	up-regulation			VEGFA	7.21073e-08	up-regulation			ST6GALNAC2	4.18283e-14	up-regulation			NOX4	1.5903e-10	up-regulation
SLCO1A2	1.82454e-12	up-regulation			TRPM1	7.52047e-08	up-regulation			RAD54L	4.2539e-14	up-regulation			SCUBE2	1.75685e-10	up-regulation
FUT8	1.84962e-12	up-regulation			PRKDC	7.64192e-08	up-regulation			YPEL1	4.49387e-14	up-regulation			SULT1C2	1.75714e-10	up-regulation
LRP8	1.84962e-12	up-regulation			TACC3	7.99369e-08	up-regulation			L2HGDH	4.5385e-14	up-regulation			FAM46A	1.76793e-10	down-regulation
NDUFA4L2	1.84962e-12	up-regulation			TRPS1	7.99369e-08	up-regulation			BUB1	4.74738e-14	up-regulation			NCF4	1.76793e-10	up-regulation
FOXF2	1.98973e-12	up-regulation			PAEP	8.06299e-08	up-regulation			ALOX5AP	4.94254e-14	up-regulation			OLR1	1.78593e-10	up-regulation
AVIL	2.01884e-12	up-regulation			QPRT	8.44066e-08	up-regulation			ZNF552	4.98417e-14	up-regulation			ANXA5	1.85165e-10	down-regulation
GNGT1	2.109e-12	up-regulation			TNIP3	8.45162e-08	up-regulation			EHHADH	5.48149e-14	up-regulation			PLVAP	1.85558e-10	up-regulation
ICK	2.109e-12	up-regulation			LY75	8.45919e-08	up-regulation			OLR1	5.67757e-14	up-regulation			NR2F2	1.87274e-10	down-regulation
FOXA2	2.12503e-12	up-regulation			PLVAP	8.45919e-08	up-regulation			PRKCE	6.20675e-14	up-regulation			PRNP	1.87701e-10	down-regulation
PF4V1	2.16367e-12	up-regulation			CAPN5	8.85496e-08	up-regulation			KCNJ8	6.48441e-14	down-regulation			PHOX2A	1.89306e-10	up-regulation
KIF14	2.31851e-12	up-regulation			FHIT	8.85568e-08	up-regulation			VLDLR	6.69842e-14	down-regulation			S100A2	1.90714e-10	up-regulation
SRGAP3	2.34051e-12	up-regulation			HOXD1	8.85568e-08	up-regulation			JAM2	7.06796e-14	down-regulation			ST8SIA4	1.97811e-10	up-regulation
COL15A1	2.40302e-12	up-regulation			MDK	8.85568e-08	up-regulation			IL32	7.13363e-14	up-regulation			FOXN3	2.00627e-10	down-regulation
SLC1A3	2.41223e-12	up-regulation			HKDC1	8.92665e-08	up-regulation			LRRC17	7.19393e-14	down-regulation			RPL36AL	2.03349e-10	down-regulation
BACE2	2.51203e-12	up-regulation			CD96	9.50704e-08	up-regulation			PAK1IP1	7.39547e-14	up-regulation			GFI1B	2.03528e-10	up-regulation
CCNA1	2.52164e-12	up-regulation			RAB25	9.69263e-08	up-regulation			KRT17	7.68264e-14	up-regulation			C1orf56	2.03899e-10	up-regulation
SORT1	2.61709e-12	up-regulation			OR10H2	9.71774e-08	up-regulation			UBIAD1	7.86812e-14	up-regulation			WNT7A	2.03899e-10	up-regulation
NPAS2	2.63168e-12	up-regulation			LLGL2	9.87964e-08	up-regulation			GSTM5	8.0102e-14	down-regulation			NINJ2	2.15272e-10	up-regulation
CDK2AP2	2.65485e-12	up-regulation			CD86	9.89404e-08	up-regulation			CELSR1	8.06313e-14	up-regulation			CXCR3	2.24094e-10	up-regulation
CKMT1A	2.74059e-12	up-regulation			PDE9A	1.01137e-07	up-regulation			ASPSCR1	8.32923e-14	up-regulation			CALB2	2.28621e-10	down-regulation
CYB561	2.85685e-12	up-regulation			SIX1	1.02591e-07	up-regulation			RNASEH2A	8.40202e-14	up-regulation			CD58	2.28874e-10	up-regulation
MAGEA11	2.85685e-12	up-regulation			ZNF512B	1.05536e-07	up-regulation			CDC25C	8.58352e-14	up-regulation			MYB	2.3555e-10	up-regulation
ZNF75D	2.94717e-12	up-regulation			ECT2	1.06318e-07	up-regulation			FAM46A	8.71987e-14	down-regulation			C1orf106	2.3991e-10	up-regulation
CHD8	3.07286e-12	up-regulation			TCF21	1.08171e-07	down-regulation			PAPPA	9.24258e-14	down-regulation			E2F1	2.46669e-10	up-regulation
LIME1	3.24294e-12	up-regulation			IFNA8	1.10863e-07	up-regulation			C11orf71	9.26986e-14	up-regulation			FHIT	2.49462e-10	up-regulation
KIF15	3.24705e-12	up-regulation			ITGB8	1.11746e-07	up-regulation			COMP	9.26986e-14	up-regulation			OGDHL	2.49462e-10	up-regulation
FUT2	3.50965e-12	up-regulation			GPC5	1.20455e-07	up-regulation			HTR3A	9.26986e-14	up-regulation			HLF	2.88505e-10	down-regulation
CLMN	3.87045e-12	up-regulation			GCHFR	1.21189e-07	up-regulation			PYCRL	9.31627e-14	up-regulation			GALC	2.9425e-10	down-regulation
FAIM	3.87045e-12	up-regulation			IDH2	1.22753e-07	up-regulation			TFAM	9.31627e-14	up-regulation			MSR1	3.04285e-10	up-regulation
TMEM63A	3.87045e-12	up-regulation			TFAP2C	1.26154e-07	up-regulation			KIF4A	1.04923e-13	up-regulation			PROS1	3.11355e-10	down-regulation
PCSK6	3.92927e-12	up-regulation			TLE3	1.33521e-07	up-regulation			CYBRD1	1.05851e-13	down-regulation			IFFO1	3.12657e-10	down-regulation
DIO1	4.05193e-12	up-regulation			HIST1H2BO	1.34368e-07	up-regulation			C9orf116	1.07243e-13	up-regulation			PLS3	3.13287e-10	down-regulation
ETV6	4.07161e-12	up-regulation			PRRG2	1.38497e-07	up-regulation			RAD51AP1	1.08536e-13	up-regulation			OASL	3.2152e-10	up-regulation
RNASEH2A	4.13791e-12	up-regulation			NKG7	1.38835e-07	up-regulation			DEPDC1	1.36384e-13	up-regulation			HEY2	3.25933e-10	up-regulation
SLC6A20	4.17003e-12	up-regulation			CCL5	1.40675e-07	up-regulation			SEPT7	1.47153e-13	down-regulation			RAD54L	3.25986e-10	up-regulation
CA8	4.2619e-12	up-regulation			SLC13A1	1.42916e-07	up-regulation			WNT7A	1.47778e-13	up-regulation			PPP2CB	3.39031e-10	down-regulation
SNTG1	4.34598e-12	up-regulation			CDCA8	1.45194e-07	up-regulation			LAMA4	1.50819e-13	down-regulation			GPSM2	3.43725e-10	up-regulation
OSBPL3	4.50344e-12	up-regulation			MBL2	1.4536e-07	up-regulation			CXCR3	1.54167e-13	up-regulation			CRIM1	3.62729e-10	down-regulation
PRSS22	4.53272e-12	up-regulation			SLC39A4	1.47413e-07	up-regulation			UNC93B1	2.04132e-13	up-regulation			SLC9A3R2	3.96765e-10	up-regulation
PDZK1IP1	4.81328e-12	up-regulation			FGF18	1.50245e-07	up-regulation			ATP10D	2.04998e-13	down-regulation			KLHDC8A	3.99063e-10	down-regulation
KIF11	4.83641e-12	up-regulation			CKMT1A	1.52233e-07	up-regulation			COL10A1	2.08353e-13	up-regulation			INHBB	4.0386e-10	up-regulation
ZNF593	4.8961e-12	up-regulation			NCAPG	1.56209e-07	up-regulation			TMEM177	2.13241e-13	up-regulation			STATH	4.08606e-10	up-regulation
SERPINA5	4.91541e-12	up-regulation			ZNF273	1.57722e-07	up-regulation			CAPN5	2.22735e-13	up-regulation			RPL37	4.17052e-10	down-regulation
ALOX5AP	5.07242e-12	up-regulation			S100A9	1.61132e-07	up-regulation			PROS1	2.24911e-13	down-regulation			GNGT1	4.20818e-10	up-regulation
MGAT4A	5.24169e-12	up-regulation			SLCO1B3	1.61543e-07	up-regulation			CKMT1A	2.28047e-13	up-regulation			SOX11	4.28363e-10	up-regulation
VGLL1	5.25999e-12	up-regulation			CAV1	1.63971e-07	down-regulation			SKIL	2.28951e-13	up-regulation			CCT8	4.45121e-10	down-regulation
PELI1	5.28427e-12	up-regulation			CAPG	1.67482e-07	up-regulation			AP1M2	2.35967e-13	up-regulation			EIF1	4.52803e-10	down-regulation
PSAT1	5.75907e-12	up-regulation			PHTF1	1.71484e-07	up-regulation			MRS2	2.36038e-13	up-regulation			AURKB	4.56406e-10	up-regulation
VANGL1	5.89423e-12	up-regulation			GLRA3	1.74491e-07	up-regulation			SPINT1	2.37836e-13	up-regulation			ATPAF2	4.61302e-10	up-regulation
KRT14	6.32893e-12	up-regulation			KIF24	1.76938e-07	up-regulation			NDC80	2.45412e-13	up-regulation			PRKAR1A	4.67944e-10	down-regulation
TAPBPL	6.39074e-12	up-regulation			CDH1	1.77739e-07	up-regulation			ADH1B	2.73501e-13	down-regulation			ENPEP	4.84209e-10	up-regulation
SPC25	6.43409e-12	up-regulation			CD247	1.81436e-07	up-regulation			ITGB6	2.73501e-13	up-regulation			FAT2	4.86265e-10	up-regulation
RUVBL1	6.44721e-12	up-regulation			PPP2R3A	1.81436e-07	up-regulation			OAS2	2.73501e-13	up-regulation			GPSM3	4.90604e-10	up-regulation
DUS1L	6.61003e-12	up-regulation			STAR	1.8219e-07	down-regulation			OR1E1	2.81685e-13	up-regulation			NT5E	4.9945e-10	down-regulation
SYK	7.82096e-12	up-regulation			TTK	1.86111e-07	up-regulation			TRIM29	2.88764e-13	up-regulation			GINS4	5.03837e-10	up-regulation
SLC39A4	8.02795e-12	up-regulation			CD4	1.86728e-07	up-regulation			MAD2L1	2.95117e-13	up-regulation			DDX58	5.14491e-10	up-regulation
GLS2	8.06748e-12	up-regulation			TYRP1	2.02624e-07	up-regulation			SLC39A4	2.95926e-13	up-regulation			KIF1A	5.14491e-10	up-regulation
STIP1	8.06748e-12	up-regulation			LCK	2.05327e-07	up-regulation			IL27RA	3.10029e-13	up-regulation			FYCO1	5.1607e-10	down-regulation
CHST2	8.31623e-12	up-regulation			RGS14	2.08788e-07	up-regulation			PLEKHB1	3.12894e-13	up-regulation			HTR1E	5.35255e-10	down-regulation
CBLC	8.31652e-12	up-regulation			HIST1H2BB	2.16062e-07	up-regulation			CD3D	3.23457e-13	up-regulation			CEP70	5.5309e-10	up-regulation
PAFAH2	8.72749e-12	up-regulation			ENTPD1	2.1642e-07	up-regulation			CD86	3.47976e-13	up-regulation			FOXE1	5.69681e-10	up-regulation
SOS1	8.72749e-12	up-regulation			OLR1	2.16766e-07	up-regulation			PGR	3.50167e-13	down-regulation			RPS16	5.75791e-10	down-regulation
TTC22	8.81604e-12	up-regulation			FOXD3	2.20313e-07	up-regulation			PHOX2A	3.51134e-13	up-regulation			ZBED5	6.03998e-10	down-regulation
FJX1	8.87963e-12	up-regulation			SLC27A3	2.20313e-07	up-regulation			EXOSC5	3.52544e-13	up-regulation			PLSCR4	6.13161e-10	down-regulation
IFNA1	8.97557e-12	up-regulation			TK1	2.20313e-07	up-regulation			RAB11FIP4	3.5388e-13	up-regulation			NRTN	6.36766e-10	up-regulation
ROS1	9.60684e-12	up-regulation			CD58	2.27215e-07	up-regulation			IFFO1	3.55223e-13	down-regulation			PMM1	6.36995e-10	down-regulation
RMND1	1.0313e-11	up-regulation			GSTM3	2.2956e-07	down-regulation			GMIP	3.76391e-13	up-regulation			CLIP4	6.38094e-10	down-regulation
DNAH7	1.04344e-11	up-regulation			TSHR	2.30748e-07	up-regulation			PCSK1N	3.76865e-13	up-regulation			HIST1H1C	6.52216e-10	up-regulation
UNC93B1	1.05512e-11	up-regulation			CA8	2.35779e-07	up-regulation			ZIC1	3.98009e-13	up-regulation			ABI3BP	6.52413e-10	down-regulation
PHTF1	1.06725e-11	up-regulation			SNX10	2.46503e-07	up-regulation			TRIM17	4.09361e-13	up-regulation			IBSP	6.54248e-10	up-regulation
SLC37A4	1.09959e-11	up-regulation			ALKBH4	2.48182e-07	up-regulation			PLCL2	4.16389e-13	down-regulation			RPL36	6.55351e-10	down-regulation
PPP1R3A	1.11996e-11	up-regulation			GPR19	2.5327e-07	up-regulation			EFNA4	4.20306e-13	up-regulation			PCDH7	6.62521e-10	up-regulation
PTPN6	1.14859e-11	up-regulation			C21orf62	2.56648e-07	down-regulation			ESD	4.32481e-13	down-regulation			TACC3	6.75564e-10	up-regulation
TOP2A	1.1846e-11	up-regulation			ABCA12	2.64176e-07	up-regulation			GRINA	4.32481e-13	up-regulation			VIM	6.75564e-10	down-regulation
SMPX	1.18515e-11	up-regulation			MX2	2.66304e-07	up-regulation			SLC4A4	4.43183e-13	down-regulation			KDSR	7.0833e-10	down-regulation
DEAF1	1.19845e-11	up-regulation			RPL39L	2.66304e-07	up-regulation			LFNG	4.49569e-13	up-regulation			C7orf43	7.17404e-10	up-regulation
ZNF41	1.3232e-11	up-regulation			NDUFA4L2	2.67088e-07	up-regulation			CDC20	4.58431e-13	up-regulation			GABRG3	7.3109e-10	up-regulation
ZFHX3	1.43459e-11	up-regulation			SPOCK1	2.86569e-07	down-regulation			C1orf56	4.7218e-13	up-regulation			SYK	7.35675e-10	up-regulation
FAAH	1.49219e-11	up-regulation			TNF	2.96685e-07	up-regulation			TFR2	4.7218e-13	up-regulation			ITM2B	7.39755e-10	down-regulation
RASSF9	1.50054e-11	up-regulation			SLC5A1	3.0098e-07	up-regulation			CRTAC1	4.83645e-13	up-regulation			TFAP2A	7.43667e-10	up-regulation
HLA-DMA	1.50485e-11	up-regulation			HK2	3.02091e-07	up-regulation			IGFBP5	4.88219e-13	down-regulation			OR52A1	7.54655e-10	up-regulation
RRAGD	1.52394e-11	up-regulation			MT1M	3.02091e-07	up-regulation			KCTD14	4.88219e-13	up-regulation			DIRAS2	7.73012e-10	up-regulation
GPBP1L1	1.5309e-11	up-regulation			ERBB2	3.08003e-07	up-regulation			SORD	4.97916e-13	up-regulation			ERBB3	7.81858e-10	up-regulation
C8orf4	1.53507e-11	up-regulation			OIP5	3.21579e-07	up-regulation			TMC6	5.1552e-13	up-regulation			DKK3	8.04315e-10	down-regulation
HSPBP1	1.54877e-11	up-regulation			GATC	3.26538e-07	up-regulation			EXO1	5.33292e-13	up-regulation			OR7E24	8.04315e-10	up-regulation
EVPL	1.6988e-11	up-regulation			TTC39A	3.26538e-07	up-regulation			N4BP3	5.42905e-13	up-regulation			SRD5A3	8.11461e-10	up-regulation
SLC6A14	1.6988e-11	up-regulation			HIST1H3H	3.31342e-07	up-regulation			CD27	5.55358e-13	up-regulation			RBMS3	8.24357e-10	down-regulation
ABCA12	1.71043e-11	up-regulation			ITGAL	3.31743e-07	up-regulation			CEBPG	5.71211e-13	up-regulation			FKBPL	8.2494e-10	up-regulation
ATP2B3	1.71043e-11	up-regulation			RAD51	3.31743e-07	up-regulation			TLE3	5.8134e-13	up-regulation			RPL31	8.7242e-10	down-regulation
EPYC	1.79235e-11	up-regulation			LRRC41	3.52624e-07	up-regulation			BICC1	5.87281e-13	down-regulation			ARMCX1	8.77582e-10	down-regulation
PDE6H	1.81058e-11	up-regulation			ALPL	3.55654e-07	up-regulation			PCDH1	5.92101e-13	up-regulation			CD4	8.77582e-10	up-regulation
PRKAB1	1.81619e-11	up-regulation			TDO2	3.58386e-07	up-regulation			FOXO1	5.97697e-13	down-regulation			SIX1	8.91258e-10	up-regulation
STRN4	1.88256e-11	up-regulation			EIF1AY	3.61155e-07	up-regulation			BEX1	5.98264e-13	down-regulation			ELF3	8.95257e-10	up-regulation
S100A2	1.91691e-11	up-regulation			MYEF2	3.70699e-07	up-regulation			ETV6	6.0113e-13	up-regulation			CCL8	9.06862e-10	up-regulation
LSM7	1.93038e-11	up-regulation			PRSS1	3.70699e-07	up-regulation			MNS1	6.40394e-13	up-regulation			OLIG2	9.51939e-10	up-regulation
CASC1	1.9516e-11	up-regulation			SPAG1	3.70699e-07	up-regulation			KIF23	6.43036e-13	up-regulation			MMP11	9.79854e-10	up-regulation
KNTC1	1.95736e-11	up-regulation			ACTR3B	3.7439e-07	up-regulation			MUC1	6.43036e-13	up-regulation			RASSF9	9.86668e-10	up-regulation
TSTA3	1.97902e-11	up-regulation			BTC	3.7782e-07	up-regulation			DGAT1	6.63208e-13	up-regulation			HOXB7	9.88066e-10	up-regulation
TMEM144	1.98194e-11	up-regulation			MAK	3.92664e-07	up-regulation			GJB1	6.64423e-13	up-regulation			STYK1	9.89755e-10	up-regulation
CDH12	1.98727e-11	up-regulation			EFNA4	3.93534e-07	up-regulation			CCL11	6.75826e-13	up-regulation			CD52	9.98326e-10	up-regulation
HOXB7	2.0232e-11	up-regulation			GNLY	3.9863e-07	up-regulation			ETV4	6.82769e-13	up-regulation			EID1	1.01099e-09	down-regulation
IL1R2	2.22695e-11	up-regulation			CNKSR1	4.10628e-07	up-regulation			BIRC5	6.92044e-13	up-regulation			SH3BP4	1.01764e-09	down-regulation
TNRC6B	2.27416e-11	up-regulation			HEATR3	4.12553e-07	up-regulation			SYNGR1	7.11032e-13	down-regulation			KLF4	1.05481e-09	down-regulation
GCNT2	2.28397e-11	up-regulation			MSLN	4.12553e-07	up-regulation			GATC	7.20537e-13	up-regulation			FHL1	1.09694e-09	down-regulation
KCNJ16	2.28397e-11	up-regulation			CEP72	4.17019e-07	up-regulation			JAG2	7.55416e-13	up-regulation			ITGB7	1.10841e-09	up-regulation
NEDD9	2.28397e-11	up-regulation			GPD2	4.20035e-07	up-regulation			C1orf116	7.86557e-13	up-regulation			NKX3-2	1.12858e-09	up-regulation
ZBED4	2.28993e-11	up-regulation			VAMP8	4.31113e-07	up-regulation			ARTN	8.06153e-13	up-regulation			CFH	1.15304e-09	down-regulation
ACYP2	2.29429e-11	up-regulation			HLA-DMA	4.31402e-07	up-regulation			PSAT1	8.23364e-13	up-regulation			PDE8B	1.17438e-09	down-regulation
PTP4A3	2.36831e-11	up-regulation			PSRC1	4.39043e-07	up-regulation			MAK	8.27876e-13	up-regulation			VDR	1.19491e-09	up-regulation
HGD	2.37815e-11	up-regulation			SFRP1	4.39043e-07	down-regulation			RPS14	8.66032e-13	down-regulation			TCEAL4	1.21006e-09	down-regulation
CAPG	2.41026e-11	up-regulation			SYCP2	4.39043e-07	up-regulation			CLMN	9.10768e-13	up-regulation			SLC5A1	1.22833e-09	up-regulation
MPPED2	2.4444e-11	up-regulation			TRIM49	4.39043e-07	up-regulation			CDH6	9.19929e-13	up-regulation			NPR3	1.26571e-09	up-regulation
OR1A2	2.4444e-11	up-regulation			CDC6	4.79996e-07	up-regulation			NCF4	9.88945e-13	up-regulation			KERA	1.27954e-09	up-regulation
SS18	2.4444e-11	up-regulation			GPSM3	4.89554e-07	up-regulation			DENND1C	1.0161e-12	up-regulation			SLC44A4	1.28409e-09	up-regulation
VWA1	2.4444e-11	up-regulation			METTL8	5.07329e-07	up-regulation			KLF2	1.04018e-12	down-regulation			IMPDH2	1.33119e-09	down-regulation
NDST3	2.45562e-11	up-regulation			DHFR	5.09527e-07	up-regulation			KCNN4	1.10139e-12	up-regulation			WDR76	1.3622e-09	up-regulation
KLK10	2.4917e-11	up-regulation			PDE3A	5.13264e-07	up-regulation			TDRKH	1.10293e-12	up-regulation			ATP5A1	1.36379e-09	down-regulation
SORD	2.59081e-11	up-regulation			HIST1H3F	5.26703e-07	up-regulation			MAPRE2	1.15301e-12	down-regulation			CGREF1	1.3781e-09	up-regulation
ETV4	2.67447e-11	up-regulation			DIO1	5.37959e-07	up-regulation			DMD	1.15462e-12	down-regulation			LHX1	1.40906e-09	up-regulation
TFAP2C	2.69736e-11	up-regulation			PAX6	5.45563e-07	up-regulation			OGDHL	1.20723e-12	up-regulation			LCN2	1.41639e-09	up-regulation
NTS	2.73668e-11	up-regulation			EIF2AK3	5.4722e-07	up-regulation			TPX2	1.20961e-12	up-regulation			RWDD1	1.41639e-09	down-regulation
C1orf116	2.79204e-11	up-regulation			C11orf80	5.6279e-07	up-regulation			PTK6	1.25402e-12	up-regulation			IL27RA	1.43208e-09	up-regulation
SLC27A3	2.81157e-11	up-regulation			C9orf116	5.78779e-07	up-regulation			KLHDC8A	1.30045e-12	down-regulation			TRIM29	1.49601e-09	up-regulation
OPLAH	2.89485e-11	up-regulation			DLGAP1	5.83808e-07	up-regulation			KIF2C	1.32834e-12	up-regulation			PRSS1	1.49721e-09	up-regulation
MAGEA4	2.98831e-11	up-regulation			CADPS	6.09373e-07	up-regulation			CCNE2	1.35717e-12	up-regulation			RPL27A	1.51536e-09	down-regulation
MRPL34	2.98933e-11	up-regulation			GNL3L	6.11282e-07	up-regulation			MRPL12	1.48788e-12	up-regulation			UROD	1.5423e-09	down-regulation
HOOK2	2.99227e-11	up-regulation			ANP32C	6.26155e-07	up-regulation			FUZ	1.53812e-12	up-regulation			PAPSS2	1.5842e-09	down-regulation
TSEN2	2.99227e-11	up-regulation			PDK1	6.39206e-07	up-regulation			PFDN6	1.54942e-12	up-regulation			PBX3	1.58778e-09	down-regulation
NCALD	3.01625e-11	up-regulation			CCL11	6.43912e-07	up-regulation			MYBL2	1.55969e-12	up-regulation			EYA4	1.64998e-09	up-regulation
NFKB2	3.06831e-11	up-regulation			CCL17	6.43912e-07	up-regulation			ARHGAP26	1.56965e-12	up-regulation			NKX2-8	1.69153e-09	up-regulation
CTNND2	3.12885e-11	up-regulation			RPAP3	6.72906e-07	up-regulation			IL4I1	1.57535e-12	up-regulation			MYOD1	1.69978e-09	up-regulation
IRF6	3.14112e-11	up-regulation			SPP1	6.78004e-07	up-regulation			HIST1H4F	1.62971e-12	up-regulation			HIST1H2AB	1.72884e-09	up-regulation
ST8SIA4	3.15405e-11	up-regulation			KLRF1	6.80412e-07	up-regulation			MSH2	1.63665e-12	up-regulation			LGSN	1.80066e-09	up-regulation
MAL	3.16419e-11	up-regulation			ALOX5AP	6.84806e-07	up-regulation			NOX4	1.72072e-12	up-regulation			BID	1.80963e-09	up-regulation
CDKN3	3.2562e-11	up-regulation			SERPINA1	6.84806e-07	up-regulation			CORO1A	1.87117e-12	up-regulation			SULT2B1	1.82275e-09	up-regulation
CEP55	3.2568e-11	up-regulation			ZNF695	6.84806e-07	up-regulation			KLK10	1.88489e-12	up-regulation			CEBPA	1.8385e-09	up-regulation
LAMB3	3.2763e-11	up-regulation			NR1H3	6.93134e-07	up-regulation			ASB9	1.91959e-12	up-regulation			ST3GAL6	1.92857e-09	up-regulation
OXR1	3.30326e-11	up-regulation			SLC43A3	6.95038e-07	up-regulation			MUC4	2.05513e-12	up-regulation			CX3CL1	1.95574e-09	up-regulation
PLEKHB1	3.31384e-11	up-regulation			RAG2	6.99659e-07	up-regulation			HIST1H1D	2.08728e-12	up-regulation			CLDN4	2.01206e-09	up-regulation
ANKRD36B	3.39203e-11	up-regulation			SLAMF8	7.08644e-07	up-regulation			EPYC	2.09847e-12	up-regulation			KRT14	2.01422e-09	up-regulation
EFNA4	3.40514e-11	up-regulation			CYP2C8	7.09185e-07	up-regulation			PLAGL2	2.16587e-12	up-regulation			RAB11FIP4	2.03383e-09	up-regulation
LIPG	3.4098e-11	up-regulation			TFPT	7.10177e-07	up-regulation			TRAIP	2.16782e-12	up-regulation			WNT2B	2.03762e-09	down-regulation
CLCA2	3.42846e-11	up-regulation			CXCR6	7.33823e-07	up-regulation			VAV3	2.16973e-12	up-regulation			GJA5	2.04186e-09	up-regulation
FGFR3	3.45598e-11	up-regulation			PPP1R2	7.43651e-07	up-regulation			GALNT10	2.18112e-12	down-regulation			IFNA8	2.05456e-09	up-regulation
DHTKD1	3.5351e-11	up-regulation			DLGAP5	7.49428e-07	up-regulation			SCUBE2	2.18112e-12	up-regulation			CLDN6	2.05888e-09	up-regulation
RAVER2	3.66601e-11	up-regulation			RAD54L	7.57513e-07	up-regulation			MCC	2.3121e-12	down-regulation			GSTM5	2.09985e-09	down-regulation
KRTAP9-9	3.66693e-11	up-regulation			ITCH	7.6382e-07	up-regulation			GPD2	2.51688e-12	up-regulation			NUP210	2.1278e-09	up-regulation
TNFRSF21	3.69507e-11	up-regulation			SH3BP2	7.71492e-07	up-regulation			SLC9A3R2	2.52637e-12	up-regulation			ONECUT1	2.20631e-09	up-regulation
POLH	3.8104e-11	up-regulation			AP1M2	7.76916e-07	up-regulation			ITGB7	2.54489e-12	up-regulation			GPM6A	2.23086e-09	down-regulation
ITGA6	4.19294e-11	up-regulation			SEC14L4	7.76916e-07	up-regulation			KAZALD1	2.61341e-12	up-regulation			ECM2	2.28331e-09	down-regulation
CKB	4.28789e-11	up-regulation			TXK	7.76916e-07	up-regulation			PPP2CB	2.61341e-12	down-regulation			GPR183	2.28331e-09	up-regulation
PITPNM1	4.44384e-11	up-regulation			GRINA	7.85829e-07	up-regulation			BRCA2	2.65853e-12	up-regulation			SERINC2	2.29252e-09	up-regulation
CASKIN2	4.46083e-11	up-regulation			FCER1G	7.90834e-07	up-regulation			CD247	2.65853e-12	up-regulation			VANGL1	2.3155e-09	up-regulation
NME6	4.46083e-11	up-regulation			HAS1	8.31362e-07	down-regulation			MRPL44	2.65853e-12	up-regulation			ENTPD2	2.3254e-09	up-regulation
SIGIRR	4.51836e-11	up-regulation			CORO1A	8.49506e-07	up-regulation			VCL	2.65853e-12	down-regulation			CAPN2	2.40444e-09	down-regulation
PAEP	4.55299e-11	up-regulation			PDE6C	8.56713e-07	up-regulation			ADAP2	2.70791e-12	up-regulation			ZDHHC17	2.44068e-09	down-regulation
CFTR	4.79593e-11	up-regulation			GATA6	9.06917e-07	down-regulation			CIB2	2.78469e-12	up-regulation			GUCY1B3	2.45465e-09	up-regulation
DLGAP5	4.8105e-11	up-regulation			ZNF552	9.11737e-07	up-regulation			DSN1	2.8897e-12	up-regulation			C18orf25	2.53799e-09	up-regulation
DNALI1	4.91462e-11	up-regulation			TSC2	9.24747e-07	up-regulation			RASAL1	2.95438e-12	up-regulation			LAPTM4A	2.585e-09	down-regulation
DTL	4.93766e-11	up-regulation			NT5E	9.3137e-07	down-regulation			TCP10L	3.0516e-12	up-regulation			WISP3	2.585e-09	up-regulation
SPATA2L	4.97089e-11	up-regulation			THOC6	9.82682e-07	up-regulation			PRKX	3.08527e-12	up-regulation			RPL22	2.58689e-09	down-regulation
DLEU1	5.23452e-11	up-regulation			DAPK2	9.8286e-07	up-regulation			MRPL2	3.08586e-12	up-regulation			SOX1	2.64195e-09	up-regulation
LRRK1	5.29509e-11	up-regulation			BTN3A3	9.86699e-07	up-regulation			PDE3A	3.08959e-12	up-regulation			AQP5	2.68235e-09	up-regulation
HHLA3	5.30351e-11	up-regulation			GRB7	1.0227e-06	up-regulation			RPS27L	3.21352e-12	down-regulation			GZMM	2.81113e-09	up-regulation
CORO2A	5.33949e-11	up-regulation			MATN3	1.03243e-06	up-regulation			LHX1	3.23507e-12	up-regulation			OAS2	2.81426e-09	up-regulation
FZD3	5.56841e-11	up-regulation			KIF1A	1.03443e-06	up-regulation			KLRF1	3.2786e-12	up-regulation			MFAP5	2.91539e-09	up-regulation
TRAF4	5.97906e-11	up-regulation			ARTN	1.03585e-06	up-regulation			TREM2	3.2786e-12	up-regulation			HNRNPD	2.96234e-09	down-regulation
MTA1	5.99669e-11	up-regulation			SYNGR3	1.05783e-06	up-regulation			PLSCR4	3.27887e-12	down-regulation			RPL7A	2.99229e-09	down-regulation
ZNF273	5.99669e-11	up-regulation			BTG3	1.06192e-06	up-regulation			BAK1	3.29056e-12	up-regulation			NRL	3.00948e-09	up-regulation
DDI2	6.04387e-11	up-regulation			ICAM3	1.06905e-06	up-regulation			DDR2	3.33092e-12	down-regulation			GHR	3.03501e-09	down-regulation
NAV2	6.55654e-11	up-regulation			NAP1L3	1.0744e-06	down-regulation			HIST1H3B	3.33092e-12	up-regulation			SRP14	3.03858e-09	down-regulation
COG7	6.57212e-11	up-regulation			SLC35A2	1.0744e-06	up-regulation			SERPIND1	3.34891e-12	down-regulation			PCSK1N	3.06415e-09	up-regulation
MCM9	6.67293e-11	up-regulation			CASKIN2	1.09501e-06	up-regulation			HRASLS2	3.39086e-12	up-regulation			TTC39A	3.07927e-09	up-regulation
ABCC6	6.67849e-11	up-regulation			UNC93B1	1.09501e-06	up-regulation			SDC3	3.49527e-12	up-regulation			TDO2	3.13518e-09	up-regulation
SYNGR2	6.67849e-11	up-regulation			LCP2	1.12108e-06	up-regulation			IKBKAP	3.59493e-12	down-regulation			S100A14	3.17607e-09	up-regulation
IPO4	6.94418e-11	up-regulation			DSN1	1.14301e-06	up-regulation			PTPRZ1	3.59493e-12	down-regulation			DYRK1A	3.2117e-09	down-regulation
SLC35A3	6.94418e-11	up-regulation			RELB	1.16131e-06	up-regulation			LAD1	3.65451e-12	up-regulation			MED18	3.22317e-09	up-regulation
IMPA2	6.98834e-11	up-regulation			SYNGR2	1.16131e-06	up-regulation			PBX3	3.68707e-12	down-regulation			SLC39A9	3.2307e-09	up-regulation
MSL2	7.12702e-11	up-regulation			IMPG2	1.18257e-06	up-regulation			GPR19	3.74785e-12	up-regulation			ADH5	3.36873e-09	down-regulation
CEBPG	7.21163e-11	up-regulation			HYAL3	1.19198e-06	up-regulation			CARD9	3.76282e-12	up-regulation			NUDT11	3.3813e-09	down-regulation
LSR	7.21163e-11	up-regulation			KCTD14	1.19198e-06	up-regulation			ZNF787	3.77228e-12	up-regulation			ALOX5AP	3.42908e-09	up-regulation
HIST1H3F	7.44042e-11	up-regulation			JUP	1.19931e-06	up-regulation			TYROBP	3.86622e-12	up-regulation			IMPG2	3.42908e-09	up-regulation
C8orf44	7.62218e-11	up-regulation			DSCC1	1.23936e-06	up-regulation			FGF18	3.89105e-12	up-regulation			POLH	3.43271e-09	up-regulation
MYLK3	7.62218e-11	up-regulation			RRAGD	1.23992e-06	up-regulation			COL9A2	3.99863e-12	up-regulation			KIF20A	3.50013e-09	up-regulation
ATP2C2	7.80593e-11	up-regulation			TMEM177	1.24829e-06	up-regulation			TDO2	4.03251e-12	up-regulation			PRAME	3.50113e-09	up-regulation
PAH	7.99626e-11	up-regulation			CFTR	1.25406e-06	up-regulation			AQP5	4.04967e-12	up-regulation			DGAT1	3.50419e-09	up-regulation
ZMYM5	8.1596e-11	up-regulation			KIF20A	1.28389e-06	up-regulation			FBXL6	4.10339e-12	up-regulation			LDHA	3.50419e-09	down-regulation
DGAT1	8.44334e-11	up-regulation			FZD5	1.32002e-06	up-regulation			GTPBP3	4.12745e-12	up-regulation			RPS24	3.50419e-09	down-regulation
S100A4	8.73635e-11	up-regulation			HMG20B	1.32002e-06	up-regulation			PTPRG	4.29437e-12	up-regulation			DPYSL2	3.6424e-09	down-regulation
PPIF	8.85027e-11	up-regulation			CTNNA2	1.34134e-06	up-regulation			PDE9A	4.33774e-12	up-regulation			TIMP2	3.67537e-09	down-regulation
EPCAM	8.985e-11	up-regulation			RGS4	1.34134e-06	down-regulation			ZNF93	4.44127e-12	up-regulation			LTA4H	3.87882e-09	down-regulation
NEU1	8.99761e-11	up-regulation			SLC3A1	1.34922e-06	up-regulation			ITGAL	4.52502e-12	up-regulation			LRRC8E	4.12047e-09	up-regulation
TRPM1	9.18367e-11	up-regulation			LSR	1.35701e-06	up-regulation			FBXO2	4.60717e-12	up-regulation			TRAIP	4.26458e-09	up-regulation
PBK	9.47984e-11	up-regulation			POLH	1.35701e-06	up-regulation			RUVBL1	4.79629e-12	up-regulation			VPS26A	4.26458e-09	down-regulation
PILRB	9.47984e-11	up-regulation			SPTBN2	1.37383e-06	up-regulation			XCL1	4.97583e-12	up-regulation			HYAL3	4.27987e-09	up-regulation
EZH2	9.53589e-11	up-regulation			NFE2	1.37865e-06	up-regulation			KDSR	5.08309e-12	down-regulation			SYCP2	4.3664e-09	up-regulation
C12orf10	9.93985e-11	up-regulation			CORO1B	1.3797e-06	up-regulation			GINS4	5.29325e-12	up-regulation			CD300A	4.3787e-09	up-regulation
CHGA	1.0004e-10	up-regulation			GPR183	1.405e-06	up-regulation			PRKDC	5.31838e-12	up-regulation			LRRC49	4.60862e-09	down-regulation
SLC26A6	1.01129e-10	up-regulation			CYP4F11	1.43817e-06	up-regulation			FUT2	5.50247e-12	up-regulation			UBA52	5.18436e-09	down-regulation
TACC2	1.02294e-10	up-regulation			SLC29A2	1.45532e-06	up-regulation			PTPRN2	5.6381e-12	down-regulation			SFT2D2	5.26411e-09	up-regulation
FLII	1.03042e-10	up-regulation			CD40	1.46611e-06	up-regulation			CNKSR1	5.71198e-12	up-regulation			EXPH5	5.30975e-09	up-regulation
MAP2K6	1.05561e-10	up-regulation			YIPF4	1.47111e-06	up-regulation			PDCD5	5.7252e-12	up-regulation			PDGFD	5.50576e-09	down-regulation
ABHD14A	1.10862e-10	up-regulation			OGDHL	1.48381e-06	up-regulation			GALC	6.30053e-12	down-regulation			JAG2	5.61791e-09	up-regulation
PITX2	1.11094e-10	up-regulation			IFNG	1.48593e-06	up-regulation			PRKD1	6.3086e-12	down-regulation			ADD1	5.64678e-09	down-regulation
GPSM2	1.15016e-10	up-regulation			PDGFD	1.48593e-06	down-regulation			KCNJ12	6.36443e-12	up-regulation			NPTN	5.64678e-09	down-regulation
GPS1	1.15353e-10	up-regulation			RINT1	1.54091e-06	up-regulation			METRN	6.45743e-12	up-regulation			IKZF2	5.72543e-09	up-regulation
MIA2	1.15353e-10	up-regulation			B3GALNT1	1.62303e-06	up-regulation			LRRC49	6.48738e-12	down-regulation			FAU	5.83841e-09	down-regulation
TM7SF2	1.16485e-10	up-regulation			PTP4A3	1.62303e-06	up-regulation			GDAP2	6.50753e-12	up-regulation			KRT17	5.95839e-09	up-regulation
PTPN18	1.16974e-10	up-regulation			HIST1H4F	1.62969e-06	up-regulation			RAD54B	6.54669e-12	up-regulation			NEK1	6.29542e-09	down-regulation
ZNF140	1.17108e-10	up-regulation			SDC1	1.64118e-06	up-regulation			RCAN3	6.59028e-12	up-regulation			EHBP1	6.3652e-09	down-regulation
CENPM	1.17841e-10	up-regulation			RBM38	1.66361e-06	up-regulation			RHOBTB3	6.59703e-12	down-regulation			SLC11A1	6.41661e-09	up-regulation
NPR1	1.18701e-10	up-regulation			MAGEA2B	1.69592e-06	up-regulation			CXorf57	6.74143e-12	down-regulation			OGN	6.45475e-09	down-regulation
ASB9	1.18883e-10	up-regulation			FAM49B	1.72838e-06	up-regulation			SLC11A1	6.89561e-12	up-regulation			SLC25A3	6.49668e-09	down-regulation
MYEF2	1.27269e-10	up-regulation			PODXL2	1.72838e-06	up-regulation			RPS13	6.96939e-12	down-regulation			TBC1D4	6.52436e-09	down-regulation
GCM2	1.27367e-10	up-regulation			KCNV1	1.72887e-06	up-regulation			ADRB3	7.02731e-12	down-regulation			MAGEA11	6.54138e-09	up-regulation
TRIM49	1.27712e-10	up-regulation			OPLAH	1.74632e-06	up-regulation			GREB1	7.6493e-12	down-regulation			RPS27	6.74482e-09	down-regulation
GATC	1.32548e-10	up-regulation			HOXB8	1.80417e-06	up-regulation			IL21R	7.65894e-12	up-regulation			GRP	6.8138e-09	up-regulation
NPHP1	1.33948e-10	up-regulation			PUS1	1.81306e-06	up-regulation			KDR	7.69735e-12	down-regulation			TMPRSS3	7.07723e-09	up-regulation
GPD2	1.34099e-10	up-regulation			FPR1	1.82074e-06	up-regulation			RBMS3	7.80367e-12	down-regulation			CUL3	7.68391e-09	down-regulation
FUZ	1.35285e-10	up-regulation			AKT3	1.83434e-06	down-regulation			PTPN6	8.1188e-12	up-regulation			POLR3K	7.78298e-09	up-regulation
NDUFS8	1.36282e-10	up-regulation			GPSM2	1.85479e-06	up-regulation			TTC39A	8.1188e-12	up-regulation			RUNX2	7.86835e-09	up-regulation
TRAPPC6A	1.45405e-10	up-regulation			MAP7	1.8719e-06	up-regulation			OR52A1	8.22117e-12	up-regulation			ZNF695	8.23886e-09	up-regulation
CLU	1.47703e-10	up-regulation			HCRTR1	1.88481e-06	up-regulation			CD69	8.45085e-12	up-regulation			UNC93B1	8.3181e-09	up-regulation
AP1G2	1.48276e-10	up-regulation			OR7E24	1.88678e-06	up-regulation			LPCAT4	8.737e-12	up-regulation			FLAD1	8.34625e-09	up-regulation
S100A9	1.48276e-10	up-regulation			CYP4F2	1.88945e-06	up-regulation			CDK2AP2	8.76847e-12	up-regulation			RAG1	8.86002e-09	up-regulation
DYRK2	1.50651e-10	up-regulation			NFE2L3	1.90777e-06	up-regulation			CHEK1	9.08759e-12	up-regulation			FPR3	8.98548e-09	up-regulation
MRPS30	1.5409e-10	up-regulation			DTX2	1.93534e-06	up-regulation			SULT2B1	9.08759e-12	up-regulation			MCC	9.0488e-09	down-regulation
CYP24A1	1.5415e-10	up-regulation			HIST1H3B	1.94459e-06	up-regulation			SPAG4	9.35873e-12	up-regulation			FPR1	9.09139e-09	up-regulation
ATP13A1	1.54628e-10	up-regulation			LRRC31	1.96959e-06	up-regulation			SH3BP2	9.61205e-12	up-regulation			H3F3B	9.203e-09	down-regulation
TEKT2	1.54992e-10	up-regulation			TBCC	1.9762e-06	up-regulation			NMU	9.71016e-12	up-regulation			CDH12	9.35304e-09	up-regulation
CXCR4	1.55025e-10	up-regulation			LTF	2.01297e-06	up-regulation			FAAH	9.8248e-12	up-regulation			ZNF395	9.486e-09	down-regulation
USP24	1.55488e-10	up-regulation			GPS1	2.02784e-06	up-regulation			ZNF107	1.01604e-11	up-regulation			ARHGAP6	9.48751e-09	down-regulation
PRKCI	1.64723e-10	up-regulation			CCNA2	2.05103e-06	up-regulation			KCNK15	1.02685e-11	up-regulation			SMAD3	9.48751e-09	down-regulation
GNRHR	1.65115e-10	up-regulation			LAD1	2.07131e-06	up-regulation			CAPG	1.0941e-11	up-regulation			NOS3	9.52565e-09	up-regulation
PRRG2	1.69786e-10	up-regulation			KIF11	2.08248e-06	up-regulation			RAB8B	1.2953e-11	down-regulation			FCN3	9.60396e-09	up-regulation
CNOT3	1.70004e-10	up-regulation			OLFML1	2.14357e-06	down-regulation			EZH1	1.31112e-11	down-regulation			SCEL	9.65541e-09	up-regulation
PLCB4	1.74944e-10	up-regulation			ZNF195	2.14495e-06	up-regulation			HIST1H2BM	1.31112e-11	up-regulation			ATP10D	9.80222e-09	down-regulation
TTC21B	1.75897e-10	up-regulation			UGT2B4	2.18332e-06	up-regulation			ZSCAN5A	1.3128e-11	up-regulation			DUSP10	9.85834e-09	up-regulation
VIP	1.79331e-10	up-regulation			ZNF423	2.21554e-06	up-regulation			CEP70	1.31521e-11	up-regulation			HTR3A	9.97244e-09	up-regulation
MFHAS1	1.87154e-10	up-regulation			MFHAS1	2.2202e-06	up-regulation			FPR3	1.35295e-11	up-regulation			NDC80	9.97244e-09	up-regulation
SERPINI2	1.87154e-10	up-regulation			SRD5A1	2.2391e-06	up-regulation			PRICKLE3	1.37169e-11	up-regulation			FBXO4	1.00687e-08	up-regulation
SLC29A2	1.92133e-10	up-regulation			SLC37A1	2.25309e-06	up-regulation			CDCA3	1.37284e-11	up-regulation			LAMA2	1.0404e-08	down-regulation
AGR2	2.00627e-10	up-regulation			CYP24A1	2.2593e-06	up-regulation			GNGT1	1.38883e-11	up-regulation			TLR7	1.04397e-08	up-regulation
PDIA5	2.02796e-10	up-regulation			HIST1H2BM	2.27005e-06	up-regulation			TEAD4	1.39431e-11	up-regulation			ZNF702P	1.06611e-08	up-regulation
IGFBP2	2.12722e-10	up-regulation			ITK	2.27645e-06	up-regulation			UROD	1.42548e-11	down-regulation			ANXA9	1.08475e-08	up-regulation
CENPI	2.14493e-10	up-regulation			PCDH1	2.29961e-06	up-regulation			DIRAS2	1.44069e-11	up-regulation			SDPR	1.08512e-08	down-regulation
SOX13	2.15552e-10	up-regulation			SLAMF7	2.30203e-06	up-regulation			ACTR3B	1.52823e-11	up-regulation			ZSCAN5A	1.08785e-08	up-regulation
CTNND1	2.21226e-10	up-regulation			TNFRSF9	2.30478e-06	up-regulation			CD93	1.53169e-11	up-regulation			NTN1	1.09433e-08	up-regulation
STXBP6	2.25486e-10	up-regulation			C7orf43	2.3896e-06	up-regulation			CKS2	1.6426e-11	up-regulation			CD69	1.0985e-08	up-regulation
SKIL	2.33909e-10	up-regulation			SAMSN1	2.40446e-06	up-regulation			PHTF1	1.70637e-11	up-regulation			ATP6V0A2	1.10209e-08	up-regulation
TNP2	2.37861e-10	up-regulation			KRTAP5-9	2.49753e-06	up-regulation			PRKAR2B	1.70931e-11	down-regulation			SYDE1	1.11137e-08	down-regulation
HIPK1	2.40493e-10	up-regulation			IFI27	2.50445e-06	up-regulation			LGSN	1.71359e-11	up-regulation			RAB8B	1.11934e-08	down-regulation
RASGRP1	2.40493e-10	up-regulation			ASF1B	2.54468e-06	up-regulation			EPB42	1.72426e-11	down-regulation			EPHA1	1.12037e-08	up-regulation
TMC6	2.40765e-10	up-regulation			APEX2	2.55026e-06	up-regulation			PPP1R3C	1.72426e-11	down-regulation			DCN	1.20039e-08	down-regulation
SCUBE2	2.41705e-10	up-regulation			ATF7	2.55026e-06	up-regulation			DYRK2	1.73341e-11	up-regulation			FGF12	1.20571e-08	up-regulation
LRRC8B	2.4898e-10	up-regulation			SNCG	2.55026e-06	up-regulation			POLE2	1.73672e-11	up-regulation			UBIAD1	1.27057e-08	up-regulation
MEN1	2.49507e-10	up-regulation			OPRK1	2.55026e-06	up-regulation			NOS3	1.75386e-11	up-regulation			PYCRL	1.29445e-08	up-regulation
MUC4	2.50802e-10	up-regulation			IL6R	2.56135e-06	up-regulation			PPM1H	1.76786e-11	up-regulation			PAK1IP1	1.31614e-08	up-regulation
KCNJ13	2.52434e-10	up-regulation			FOXE1	2.60631e-06	up-regulation			HIST1H3F	1.8303e-11	up-regulation			GATA3	1.32356e-08	up-regulation
LRRC23	2.58358e-10	up-regulation			CEP76	2.70178e-06	up-regulation			GPR183	1.83255e-11	up-regulation			HJURP	1.35973e-08	up-regulation
MDK	2.6074e-10	up-regulation			PEX10	2.70178e-06	up-regulation			SPATA2L	1.83255e-11	up-regulation			FUT8	1.3814e-08	up-regulation
CAPN9	2.61193e-10	up-regulation			CENPI	2.82798e-06	up-regulation			PDE6B	1.83353e-11	up-regulation			HSP90AA1	1.39357e-08	down-regulation
IL12A	2.62006e-10	up-regulation			GATA3	2.84961e-06	up-regulation			HIST1H2BB	1.8866e-11	up-regulation			SYNE1	1.41241e-08	down-regulation
SCGB2A2	2.69877e-10	up-regulation			LIPC	2.87196e-06	up-regulation			RHOF	1.92019e-11	up-regulation			EGFL6	1.45227e-08	up-regulation
COLEC11	2.84913e-10	up-regulation			SLC6A14	2.87196e-06	up-regulation			RAB17	1.98032e-11	up-regulation			PTP4A3	1.45623e-08	up-regulation
NFE2L3	2.92171e-10	up-regulation			TSPAN1	2.87901e-06	up-regulation			ITGA9	2.00726e-11	up-regulation			TEX12	1.48847e-08	up-regulation
BRCA2	2.95646e-10	up-regulation			EDEM2	2.89328e-06	up-regulation			KIT	2.07738e-11	down-regulation			BPNT1	1.50398e-08	up-regulation
IKZF2	2.96722e-10	up-regulation			MORC1	2.89328e-06	up-regulation			MKI67	2.21029e-11	up-regulation			FABP6	1.51482e-08	up-regulation
PKN1	2.97361e-10	up-regulation			KIF14	2.89671e-06	up-regulation			NKG7	2.24726e-11	up-regulation			CORO1A	1.58384e-08	up-regulation
PSENEN	2.97361e-10	up-regulation			KAZALD1	2.91318e-06	up-regulation			MX2	2.29394e-11	up-regulation			REEP1	1.58895e-08	down-regulation
HNRNPF	3.07725e-10	up-regulation			C21orf91	2.91502e-06	up-regulation			FCN3	2.30561e-11	up-regulation			DSC1	1.60477e-08	up-regulation
IQCE	3.08644e-10	up-regulation			ZNF41	2.92533e-06	up-regulation			CAMK1D	2.35059e-11	up-regulation			FGF18	1.61443e-08	up-regulation
HDHD3	3.21246e-10	up-regulation			LFNG	2.95113e-06	up-regulation			CDH11	2.36912e-11	down-regulation			HERC1	1.61443e-08	down-regulation
GALE	3.23678e-10	up-regulation			SERPINE2	2.95113e-06	down-regulation			GALE	2.43144e-11	up-regulation			OTOF	1.61443e-08	up-regulation
ZNF652	3.23678e-10	up-regulation			TPX2	2.95113e-06	up-regulation			LHX2	2.43213e-11	down-regulation			CYBRD1	1.65573e-08	down-regulation
RBM47	3.45448e-10	up-regulation			CD72	2.95948e-06	up-regulation			MMP11	2.49371e-11	up-regulation			TPM1	1.67591e-08	down-regulation
KIF4A	3.45971e-10	up-regulation			DYRK2	2.96918e-06	up-regulation			FAT2	2.49533e-11	up-regulation			BRCC3	1.72319e-08	up-regulation
SLCO1B1	3.47999e-10	up-regulation			PLCB4	2.98758e-06	up-regulation			PRR7	2.5171e-11	up-regulation			TBC1D2B	1.83521e-08	down-regulation
BLNK	3.54855e-10	up-regulation			ICK	3.13896e-06	up-regulation			CCNA2	2.54371e-11	up-regulation			APOC2	1.83987e-08	up-regulation
MRPL13	3.6452e-10	up-regulation			RNASE4	3.16331e-06	down-regulation			RIBC2	2.63709e-11	up-regulation			LMBRD1	1.83987e-08	down-regulation
RARRES3	3.66306e-10	up-regulation			ADA	3.16364e-06	up-regulation			PRNP	2.6897e-11	down-regulation			CYHR1	1.92111e-08	up-regulation
CORO1B	3.7709e-10	up-regulation			NCF4	3.25922e-06	up-regulation			LCP2	2.74274e-11	up-regulation			RNF19B	1.93838e-08	up-regulation
DHFR	3.78098e-10	up-regulation			SYTL2	3.29574e-06	up-regulation			NTN1	2.78454e-11	up-regulation			ALPL	1.95678e-08	up-regulation
ZMYND8	3.78405e-10	up-regulation			AIFM1	3.37423e-06	up-regulation			DAB2	2.81497e-11	down-regulation			ANGPTL3	1.97245e-08	up-regulation
BAZ1A	3.92432e-10	up-regulation			GPR65	3.37423e-06	up-regulation			KIAA0040	2.95158e-11	up-regulation			NPTX2	2.06259e-08	up-regulation
HELLS	3.99035e-10	up-regulation			IGFBP6	3.39905e-06	down-regulation			CAMK1G	3.03428e-11	down-regulation			FSTL1	2.19581e-08	down-regulation
TRMT1	3.99035e-10	up-regulation			S100A2	3.45078e-06	up-regulation			CA8	3.04328e-11	up-regulation			VWA1	2.26206e-08	up-regulation
EIF2AK3	4.19364e-10	up-regulation			DPPA4	3.47477e-06	up-regulation			DDX49	3.13077e-11	up-regulation			FTO	2.27457e-08	down-regulation
SERPINB5	4.23848e-10	up-regulation			PIAS2	3.4962e-06	up-regulation			NOV	3.14995e-11	up-regulation			BRCA2	2.27635e-08	up-regulation
MFSD9	4.39108e-10	up-regulation			ODF2	3.54886e-06	up-regulation			EFNB1	3.1668e-11	up-regulation			ADAMTS3	2.27824e-08	down-regulation
HIVEP1	4.40944e-10	up-regulation			PAQR5	3.55537e-06	up-regulation			TOP2A	3.22447e-11	up-regulation			EIF4A2	2.27824e-08	down-regulation
BAX	4.42732e-10	up-regulation			HIST1H1B	3.55896e-06	up-regulation			MEIS2	3.26563e-11	down-regulation			GCOM1	2.27824e-08	down-regulation
CEP70	4.58592e-10	up-regulation			PIGR	3.65453e-06	up-regulation			HMGB3	3.29315e-11	up-regulation			GGNBP2	2.28548e-08	down-regulation
UBE2S	4.58592e-10	up-regulation			KIF4A	3.67622e-06	up-regulation			PDZK1IP1	3.29315e-11	up-regulation			MRS2	2.28548e-08	up-regulation
GJB1	4.65649e-10	up-regulation			EPYC	3.70836e-06	up-regulation			RFXANK	3.29315e-11	up-regulation			ZNF257	2.36117e-08	up-regulation
KLF5	4.70937e-10	up-regulation			BSCL2	3.79387e-06	up-regulation			FGF12	3.31866e-11	up-regulation			MAD2L1	2.37123e-08	up-regulation
C6orf10	4.75772e-10	up-regulation			DDX28	3.79504e-06	up-regulation			TFCP2L1	3.33083e-11	up-regulation			ADORA3	2.40436e-08	up-regulation
SETD6	4.81652e-10	up-regulation			SAC3D1	3.8524e-06	up-regulation			POLH	3.38718e-11	up-regulation			FOLR3	2.41278e-08	up-regulation
PERP	4.83318e-10	up-regulation			LEF1	3.96994e-06	up-regulation			EPHA1	3.40184e-11	up-regulation			BTF3	2.44397e-08	down-regulation
CCNE2	4.87344e-10	up-regulation			HLA-DRB4	4.08905e-06	up-regulation			RGS14	3.47524e-11	up-regulation			TSC22D1	2.46116e-08	down-regulation
ANKMY1	5.05727e-10	up-regulation			KRT12	4.11748e-06	up-regulation			SYT13	3.47524e-11	up-regulation			JAM2	2.46596e-08	down-regulation
SPINK1	5.17605e-10	up-regulation			NNT	4.11748e-06	up-regulation			UBB	3.49844e-11	down-regulation			ECT2	2.54812e-08	up-regulation
ACAD8	5.24546e-10	up-regulation			TFR2	4.11748e-06	up-regulation			PRSS22	3.68073e-11	up-regulation			RBPJ	2.54812e-08	down-regulation
CTPS2	5.31207e-10	up-regulation			PYCRL	4.22514e-06	up-regulation			NEIL3	3.70776e-11	up-regulation			ZNF696	2.54812e-08	up-regulation
DSN1	5.44283e-10	up-regulation			PECR	4.3235e-06	up-regulation			TFPT	3.70776e-11	up-regulation			CENPN	2.56216e-08	up-regulation
MAD2L1	5.45764e-10	up-regulation			BRCA2	4.35668e-06	up-regulation			CXCR6	3.74095e-11	up-regulation			HSD17B2	2.60142e-08	down-regulation
LGALS9	5.4792e-10	up-regulation			IQCH	4.35668e-06	up-regulation			SIX1	3.79892e-11	up-regulation			CDKN2B	2.61013e-08	up-regulation
SLC4A10	5.7187e-10	up-regulation			MAP2K6	4.39315e-06	up-regulation			COL8A2	3.92366e-11	up-regulation			TMEM160	2.63194e-08	up-regulation
ALPL	5.80942e-10	up-regulation			DEPDC1	4.41288e-06	up-regulation			ATF7	3.96928e-11	up-regulation			METRN	2.72692e-08	up-regulation
SLC43A3	5.84231e-10	up-regulation			KLF2	4.51094e-06	down-regulation			GCDH	4.04147e-11	up-regulation			TUBA1A	2.74353e-08	down-regulation
DCPS	5.84255e-10	up-regulation			VWA1	4.51094e-06	up-regulation			SH3TC1	4.05702e-11	up-regulation			MYCN	2.74521e-08	up-regulation
JAG2	5.84255e-10	up-regulation			HIST1H2BN	4.55799e-06	up-regulation			SMPD2	4.29731e-11	up-regulation			CELSR1	2.81773e-08	up-regulation
SLC20A2	5.93959e-10	up-regulation			ISG20	4.73371e-06	up-regulation			DPP4	4.33034e-11	down-regulation			TERF2IP	2.84443e-08	down-regulation
TMEM115	5.93959e-10	up-regulation			HIVEP1	4.73781e-06	up-regulation			RPL24	4.36239e-11	down-regulation			C11orf80	2.84934e-08	up-regulation
LAMP3	6.01814e-10	up-regulation			XIAP	4.73781e-06	up-regulation			HLA-DQA2	4.40544e-11	up-regulation			FOXL2	2.9982e-08	down-regulation
PIAS2	6.12907e-10	up-regulation			CD80	4.76505e-06	up-regulation			DBNDD1	4.42954e-11	up-regulation			WDR78	2.9982e-08	up-regulation
TULP4	6.16027e-10	up-regulation			PCBD1	4.80633e-06	up-regulation			ST3GAL5	4.43495e-11	down-regulation			LGALS7B	2.99961e-08	up-regulation
DAPK2	6.26448e-10	up-regulation			GBA3	5.05735e-06	up-regulation			KLHL4	4.66443e-11	down-regulation			TCP10L	3.04129e-08	up-regulation
MRPS11	6.42454e-10	up-regulation			STYK1	5.05735e-06	up-regulation			CKB	4.7233e-11	up-regulation			NCOA4	3.04454e-08	down-regulation
CDH9	6.46227e-10	up-regulation			HIST1H2BJ	5.06738e-06	up-regulation			KRT14	4.90359e-11	up-regulation			YWHAQ	3.05552e-08	down-regulation
ELOVL1	6.46227e-10	up-regulation			MEOX1	5.07713e-06	up-regulation			KRT5	4.99965e-11	up-regulation			TTK	3.14055e-08	up-regulation
PAK6	6.64861e-10	up-regulation			TNFSF15	5.09459e-06	up-regulation			DLG2	5.11523e-11	down-regulation			SLC34A2	3.15838e-08	up-regulation
TPX2	6.74109e-10	up-regulation			FOLR3	5.10964e-06	up-regulation			FOLR3	5.57087e-11	up-regulation			PCOLCE2	3.20151e-08	down-regulation
CCHCR1	7.01017e-10	up-regulation			PDIA5	5.13565e-06	up-regulation			PTER	5.73135e-11	up-regulation			FAT4	3.20179e-08	down-regulation
HS6ST1	7.10555e-10	up-regulation			CYHR1	5.14343e-06	up-regulation			DOPEY2	5.73489e-11	up-regulation			TNS3	3.26244e-08	down-regulation
TK1	7.11086e-10	up-regulation			DIRAS3	5.1994e-06	down-regulation			BID	5.79942e-11	up-regulation			KIF23	3.28836e-08	up-regulation
ADAMTS20	7.28684e-10	up-regulation			PRR7	5.19985e-06	up-regulation			MPPED2	5.79942e-11	up-regulation			HSD17B12	3.30139e-08	down-regulation
TNFSF10	7.60629e-10	up-regulation			SCARA3	5.2324e-06	up-regulation			CST7	6.30568e-11	up-regulation			COPS4	3.30237e-08	down-regulation
ST6GALNAC5	7.6139e-10	up-regulation			ZNHIT2	5.30895e-06	up-regulation			BCL2L1	6.38181e-11	up-regulation			FTH1	3.3263e-08	down-regulation
CYP4F11	7.69057e-10	up-regulation			CLMN	5.39907e-06	up-regulation			ACADL	6.46675e-11	down-regulation			NUDT1	3.42799e-08	up-regulation
TDO2	7.76312e-10	up-regulation			SP1	5.39907e-06	up-regulation			S100A9	6.47216e-11	up-regulation			SLC16A10	3.42799e-08	up-regulation
CIAO1	7.77044e-10	up-regulation			PAK6	5.41314e-06	up-regulation			GPR20	6.6061e-11	up-regulation			TRAPPC6A	3.44379e-08	up-regulation
ATP5D	7.83885e-10	up-regulation			EFHC2	5.56828e-06	up-regulation			MMRN2	7.00085e-11	up-regulation			ENTPD1	3.44472e-08	up-regulation
GCLM	7.83885e-10	up-regulation			FKBPL	5.60479e-06	up-regulation			VAPA	7.00085e-11	down-regulation			HSPA8	3.44472e-08	down-regulation
ZNF253	7.83885e-10	up-regulation			CST1	5.60667e-06	up-regulation			EGLN3	7.02366e-11	up-regulation			RPL14	3.44472e-08	down-regulation
KIF20A	7.87701e-10	up-regulation			IL1RAP	5.6199e-06	up-regulation			CDH5	7.03379e-11	up-regulation			FXYD3	3.52269e-08	up-regulation
SPOCK1	7.87933e-10	down-regulation			RYR1	5.7188e-06	up-regulation			SHANK2	7.03379e-11	up-regulation			PPEF1	3.69512e-08	up-regulation
IL10RB	7.88663e-10	up-regulation			BNC1	5.75028e-06	down-regulation			ZNF750	7.11253e-11	up-regulation			DDR2	3.8193e-08	down-regulation
PSMD3	7.97761e-10	up-regulation			CCNE2	5.91846e-06	up-regulation			BOP1	7.1422e-11	up-regulation			GPC5	3.89342e-08	up-regulation
SLC35F2	8.0731e-10	up-regulation			GRTP1	5.91846e-06	up-regulation			RECQL4	7.41217e-11	up-regulation			IKBKAP	3.89342e-08	down-regulation
SLC2A11	8.22183e-10	up-regulation			CEACAM8	5.93767e-06	up-regulation			LCK	7.61241e-11	up-regulation			PTER	3.89342e-08	up-regulation
ZNF426	8.30186e-10	up-regulation			CD2	5.96163e-06	up-regulation			NNT	7.94901e-11	up-regulation			MUC16	3.90841e-08	up-regulation
CST1	8.30878e-10	up-regulation			GDAP2	5.96756e-06	up-regulation			ZEB1	7.94901e-11	down-regulation			TLE3	3.90841e-08	up-regulation
RYR1	8.36575e-10	up-regulation			SMR3B	6.0223e-06	up-regulation			ENTPD2	8.64027e-11	up-regulation			NAV3	4.00267e-08	down-regulation
ITGB8	8.37156e-10	up-regulation			IL26	6.06423e-06	up-regulation			PLS3	9.36543e-11	down-regulation			EZH1	4.04416e-08	down-regulation
AICDA	8.46999e-10	up-regulation			RACGAP1	6.15585e-06	up-regulation			ICAM3	9.3898e-11	up-regulation			TYRP1	4.08902e-08	up-regulation
GRAMD3	8.48154e-10	up-regulation			TFEC	6.26888e-06	up-regulation			CYP4F2	1.01147e-10	up-regulation			FOXRED2	4.11315e-08	up-regulation
RBM38	8.61411e-10	up-regulation			FAIM	6.29076e-06	up-regulation			OLIG2	1.0215e-10	up-regulation			CAMK1G	4.11993e-08	down-regulation
PRSS12	8.93653e-10	up-regulation			USP9Y	6.29141e-06	up-regulation			IMPG2	1.05892e-10	up-regulation			EXOSC4	4.21138e-08	up-regulation
PTPN3	8.94237e-10	up-regulation			ANK1	6.3042e-06	up-regulation			RGS16	1.05892e-10	up-regulation			GMIP	4.21138e-08	up-regulation
GRM7	9.08443e-10	up-regulation			PLK1	6.3042e-06	up-regulation			TPT1	1.06794e-10	down-regulation			KCNK15	4.27307e-08	up-regulation
GPS2	9.09901e-10	up-regulation			S100A7	6.3042e-06	up-regulation			JMJD4	1.08976e-10	up-regulation			DEFB126	4.30106e-08	up-regulation
NNT	9.12016e-10	up-regulation			BIRC5	6.39149e-06	up-regulation			CCNA1	1.09704e-10	up-regulation			LPIN1	4.30106e-08	down-regulation
CDC20	9.15741e-10	up-regulation			CENPQ	6.39959e-06	up-regulation			ST6GAL1	1.09807e-10	up-regulation			RPS18	4.43482e-08	down-regulation
METTL8	9.15741e-10	up-regulation			MRPS12	6.42462e-06	up-regulation			RPS3A	1.11127e-10	down-regulation			E2F5	4.50864e-08	up-regulation
UBE2C	9.18527e-10	up-regulation			NIP7	6.49166e-06	up-regulation			SOCS2	1.12894e-10	down-regulation			PCDH1	4.5634e-08	up-regulation
TRPC5	9.31579e-10	up-regulation			COL10A1	6.50912e-06	up-regulation			MCM4	1.14339e-10	up-regulation			NFE2	4.5927e-08	up-regulation
MLANA	9.45077e-10	up-regulation			GPRASP1	6.50912e-06	down-regulation			VDR	1.15648e-10	up-regulation			NLRP3	4.62209e-08	up-regulation
TNNC1	9.48046e-10	up-regulation			BAZ1A	6.6833e-06	up-regulation			SEC14L4	1.17887e-10	up-regulation			CYP2J2	4.78932e-08	up-regulation
WDR91	9.5259e-10	up-regulation			SOS1	6.79899e-06	up-regulation			SLC27A3	1.19071e-10	up-regulation			TRIP13	4.86502e-08	up-regulation
FAM86B1	9.62137e-10	up-regulation			MICALL2	6.81472e-06	up-regulation			HCRTR1	1.21371e-10	up-regulation			LRP8	4.90673e-08	up-regulation
TNNI3	9.68241e-10	up-regulation			CCNA1	6.8167e-06	up-regulation			APEX2	1.22965e-10	up-regulation			SLC22A2	4.94193e-08	up-regulation
KCNQ4	9.72592e-10	up-regulation			EDEM3	6.82517e-06	up-regulation			ABHD11	1.24606e-10	up-regulation			STK17B	5.0462e-08	up-regulation
IDO1	9.82328e-10	up-regulation			PFDN4	6.85791e-06	up-regulation			KLF4	1.24606e-10	down-regulation			GALNT6	5.05961e-08	up-regulation
GRTP1	9.97562e-10	up-regulation			KLRC4	7.04323e-06	up-regulation			OAS3	1.24606e-10	up-regulation			FAM107A	5.12823e-08	up-regulation
ZDHHC11	1.00159e-09	up-regulation			NEFH	7.04421e-06	down-regulation			ST8SIA4	1.24606e-10	up-regulation			EIF3E	5.17478e-08	down-regulation
RAB4A	1.00831e-09	up-regulation			DUS1L	7.04897e-06	up-regulation			STATH	1.27155e-10	up-regulation			KCNJ12	5.24794e-08	up-regulation
NCAM2	1.05173e-09	up-regulation			PITX2	7.21428e-06	up-regulation			ZNF696	1.30635e-10	up-regulation			HCN4	5.38443e-08	up-regulation
ASL	1.06058e-09	up-regulation			JAG2	7.22206e-06	up-regulation			RPAP3	1.32392e-10	up-regulation			LRRC17	5.44952e-08	down-regulation
YEATS4	1.08597e-09	up-regulation			KNTC1	7.28986e-06	up-regulation			LRRC41	1.35333e-10	up-regulation			MMP13	5.44952e-08	up-regulation
P4HTM	1.09492e-09	up-regulation			NEB	7.28986e-06	up-regulation			BUB1B	1.39066e-10	up-regulation			SLC29A2	5.59182e-08	up-regulation
ADAMDEC1	1.09747e-09	up-regulation			HCLS1	7.40514e-06	up-regulation			NRSN2	1.3968e-10	up-regulation			CEL	5.59719e-08	up-regulation
GATA3	1.10111e-09	up-regulation			STAP1	7.60329e-06	up-regulation			EHBP1	1.42427e-10	down-regulation			HIST1H3H	5.66498e-08	up-regulation
ATG16L1	1.10176e-09	up-regulation			RPA4	7.63795e-06	up-regulation			MYH6	1.43805e-10	up-regulation			CCDC28B	5.71237e-08	up-regulation
ACVR2B	1.1093e-09	up-regulation			CD3D	7.71552e-06	up-regulation			NCAPD2	1.58792e-10	up-regulation			MAGIX	5.82081e-08	up-regulation
WDR60	1.1093e-09	up-regulation			APH1A	7.86439e-06	up-regulation			TNF	1.60251e-10	up-regulation			N4BP3	5.82081e-08	up-regulation
NCAPD2	1.13728e-09	up-regulation			HLA-DOA	7.86439e-06	up-regulation			POR	1.6284e-10	up-regulation			YPEL1	5.82081e-08	up-regulation
MGMT	1.14181e-09	up-regulation			CDC25C	7.92449e-06	up-regulation			CDCA8	1.63289e-10	up-regulation			ASCL2	5.837e-08	up-regulation
FHIT	1.1488e-09	up-regulation			EPCAM	7.95943e-06	up-regulation			ESPN	1.67188e-10	up-regulation			DAB2	5.91793e-08	down-regulation
GPATCH2	1.14902e-09	up-regulation			CD38	7.98128e-06	up-regulation			NRTN	1.68116e-10	up-regulation			NEUROG3	5.91793e-08	up-regulation
SBNO2	1.17352e-09	up-regulation			KPNA4	8.03434e-06	up-regulation			XCR1	1.68875e-10	up-regulation			NMU	6.02375e-08	up-regulation
SLC37A1	1.22285e-09	up-regulation			GMCL1	8.03524e-06	up-regulation			TNFRSF1B	1.70667e-10	up-regulation			YTHDC1	6.10948e-08	down-regulation
SCRIB	1.24848e-09	up-regulation			KERA	8.25052e-06	up-regulation			HRK	1.70707e-10	up-regulation			JAK1	6.17128e-08	down-regulation
NRIP1	1.25327e-09	up-regulation			S100A5	8.27645e-06	up-regulation			RPL39	1.70707e-10	down-regulation			KIF26B	6.17128e-08	up-regulation
GALNT7	1.25351e-09	up-regulation			THAP9	8.28698e-06	up-regulation			ABCA6	1.70996e-10	down-regulation			PRKCE	6.17128e-08	up-regulation
HHLA2	1.26102e-09	up-regulation			DSG1	8.39832e-06	up-regulation			SDC1	1.73681e-10	up-regulation			MPHOSPH8	6.28252e-08	down-regulation
BUB1	1.26185e-09	up-regulation			DRD3	8.41067e-06	up-regulation			MAP7	1.78761e-10	up-regulation			NUDT3	6.36873e-08	up-regulation
TEAD4	1.26656e-09	up-regulation			CCNE1	8.45118e-06	up-regulation			EMID1	1.79575e-10	up-regulation			GDAP2	6.36921e-08	up-regulation
ENDOG	1.26897e-09	up-regulation			GTF2H4	8.45118e-06	up-regulation			IL6R	1.84934e-10	up-regulation			EXOSC5	6.51741e-08	up-regulation
NME5	1.28562e-09	up-regulation			SUV39H2	8.45118e-06	up-regulation			ACYP2	1.95915e-10	up-regulation			ZIM2	6.51975e-08	down-regulation
CASP8AP2	1.29565e-09	up-regulation			PML	8.47045e-06	up-regulation			KRT24	1.97133e-10	up-regulation			FRAT2	6.5686e-08	up-regulation
EDEM2	1.29568e-09	up-regulation			CENPN	8.60578e-06	up-regulation			VRK1	1.97587e-10	up-regulation			AVPI1	6.60578e-08	down-regulation
OGDHL	1.31211e-09	up-regulation			CD8B	8.61218e-06	up-regulation			APH1A	1.98292e-10	up-regulation			EVI2A	6.66971e-08	up-regulation
LRRC32	1.34333e-09	up-regulation			PIWIL1	8.69522e-06	up-regulation			LRP5	1.98292e-10	up-regulation			PTPRO	6.69466e-08	down-regulation
LOXL1	1.34923e-09	up-regulation			CLEC4E	8.74074e-06	up-regulation			KIAA1324	1.99529e-10	up-regulation			PRKAR2B	6.75305e-08	down-regulation
ACOT11	1.35618e-09	up-regulation			COMP	8.94658e-06	up-regulation			TRMT1	2.00378e-10	up-regulation			KCNJ16	6.80171e-08	up-regulation
MYO5C	1.35618e-09	up-regulation			IL27RA	8.96987e-06	up-regulation			IL1RAP	2.01022e-10	up-regulation			RNF128	6.82201e-08	down-regulation
CD93	1.36551e-09	up-regulation			CFH	9.16987e-06	down-regulation			TARS2	2.02636e-10	up-regulation			PRDM8	7.11784e-08	up-regulation
LACTB2	1.37313e-09	up-regulation			TCP10L	9.27605e-06	up-regulation			TBC1D4	2.04536e-10	down-regulation			METTL8	7.22791e-08	up-regulation
MKI67	1.3765e-09	up-regulation			RASSF4	9.36918e-06	up-regulation			RBM38	2.06184e-10	up-regulation			ERCC6L	7.23261e-08	up-regulation
TOMM22	1.3765e-09	up-regulation			CHKA	9.46002e-06	up-regulation			GPX7	2.09543e-10	up-regulation			MTCH1	7.26337e-08	down-regulation
ZNF12	1.4175e-09	up-regulation			MYCN	9.46002e-06	up-regulation			POU2F3	2.13659e-10	up-regulation			CDKN1A	7.29671e-08	down-regulation
DHRS7B	1.4344e-09	up-regulation			BRAF	9.52908e-06	up-regulation			FBN1	2.19218e-10	down-regulation			CLDN7	7.3659e-08	up-regulation
TRIP13	1.45686e-09	up-regulation			NPR1	9.52908e-06	up-regulation			ADAM28	2.22115e-10	up-regulation			PSRC1	7.39182e-08	up-regulation
S100A11	1.48445e-09	up-regulation			FRAT2	9.73552e-06	up-regulation			NINJ2	2.22115e-10	up-regulation			TMEM59	7.39182e-08	down-regulation
NCAPG2	1.49463e-09	up-regulation			CST7	9.79293e-06	up-regulation			RPS11	2.22696e-10	down-regulation			EVX1	7.40377e-08	up-regulation
PDE4D	1.51398e-09	up-regulation			EEF1E1	9.82245e-06	up-regulation			C11orf80	2.27321e-10	up-regulation			GABARAP	7.4583e-08	down-regulation
CENPF	1.51735e-09	up-regulation			BOLA1	1.00325e-05	up-regulation			CES3	2.36798e-10	up-regulation			CBX7	7.59018e-08	down-regulation
MGLL	1.53892e-09	up-regulation			HIST1H4L	1.01486e-05	up-regulation			CGREF1	2.44223e-10	up-regulation			ZNF273	7.61868e-08	up-regulation
SS18L1	1.55279e-09	up-regulation			UBIAD1	1.023e-05	up-regulation			NFE2	2.46116e-10	up-regulation			UFSP2	7.62626e-08	down-regulation
ABCG1	1.5544e-09	up-regulation			STXBP6	1.02709e-05	up-regulation			CENPF	2.5134e-10	up-regulation			C9orf16	7.6996e-08	up-regulation
GAN	1.56952e-09	up-regulation			IFNA5	1.03284e-05	up-regulation			TARBP2	2.53261e-10	up-regulation			SDCBP	7.6996e-08	down-regulation
BPHL	1.6484e-09	up-regulation			GABRE	1.03589e-05	up-regulation			HOPX	2.5478e-10	up-regulation			ABCA4	7.77613e-08	up-regulation
VAMP8	1.6484e-09	up-regulation			SLC15A1	1.04758e-05	up-regulation			SMUG1	2.65487e-10	up-regulation			GRIK3	7.92615e-08	up-regulation
SLC25A13	1.71082e-09	up-regulation			HIST1H2AC	1.05511e-05	up-regulation			FHIT	2.66026e-10	up-regulation			SSTR4	8.14127e-08	up-regulation
ALKBH4	1.72668e-09	up-regulation			PSMB10	1.06204e-05	up-regulation			SPEF1	2.6786e-10	up-regulation			MYH6	8.23169e-08	up-regulation
DALRD3	1.72668e-09	up-regulation			OLIG2	1.06632e-05	up-regulation			TEX264	2.70203e-10	up-regulation			TUSC3	8.23169e-08	down-regulation
ENTPD3	1.72668e-09	up-regulation			EFNB1	1.0782e-05	up-regulation			LSR	2.70573e-10	up-regulation			VRK1	8.31324e-08	up-regulation
IMPG1	1.73862e-09	up-regulation			FAM64A	1.09724e-05	up-regulation			KCNH2	2.72617e-10	up-regulation			YPEL5	8.32038e-08	down-regulation
UBAC1	1.73862e-09	up-regulation			APOF	1.10126e-05	up-regulation			CIITA	2.80054e-10	up-regulation			DDO	8.35126e-08	up-regulation
LRRTM4	1.73915e-09	up-regulation			BYSL	1.10905e-05	up-regulation			CAV2	2.81776e-10	down-regulation			ADAP2	8.71832e-08	up-regulation
IKBKB	1.73956e-09	up-regulation			LPCAT1	1.10905e-05	up-regulation			HS6ST1	2.84431e-10	up-regulation			BDH1	8.71832e-08	up-regulation
NDUFB7	1.75795e-09	up-regulation			RASGRP1	1.11013e-05	up-regulation			HIST1H3H	2.92917e-10	up-regulation			PITX1	8.71832e-08	up-regulation
RAB5C	1.7677e-09	up-regulation			PTPN6	1.1188e-05	up-regulation			FGF13	3.00973e-10	down-regulation			PGM1	8.76144e-08	down-regulation
HMG20B	1.83507e-09	up-regulation			PRKCI	1.12088e-05	up-regulation			RAD9A	3.07267e-10	up-regulation			CABP5	8.76548e-08	up-regulation
CNTN5	1.94911e-09	up-regulation			STATH	1.12088e-05	up-regulation			FAM90A1	3.094e-10	up-regulation			EMX1	8.93182e-08	up-regulation
TBX2	1.94911e-09	up-regulation			CABIN1	1.12601e-05	up-regulation			SDC2	3.16366e-10	down-regulation			DMD	8.9496e-08	down-regulation
CDC6	1.96846e-09	up-regulation			PHOX2A	1.13568e-05	up-regulation			MICALL2	3.19528e-10	up-regulation			TIMM8A	8.98509e-08	up-regulation
HSPG2	1.99145e-09	up-regulation			GPR171	1.1501e-05	up-regulation			CBX8	3.27266e-10	up-regulation			SHANK2	9.12717e-08	up-regulation
MAGEC3	2.08802e-09	up-regulation			CBX8	1.18571e-05	up-regulation			GNL3L	3.27266e-10	up-regulation			SYF2	9.32925e-08	down-regulation
OAS1	2.11861e-09	up-regulation			ERCC6L	1.18571e-05	up-regulation			NSUN7	3.29212e-10	up-regulation			RNFT2	9.79772e-08	up-regulation
RPS6KA1	2.12774e-09	up-regulation			TREX1	1.20578e-05	up-regulation			STIP1	3.3208e-10	up-regulation			TIPIN	9.82247e-08	up-regulation
AZGP1	2.15211e-09	up-regulation			ITGA9	1.21009e-05	up-regulation			PECAM1	3.32219e-10	up-regulation			FOXF2	1.00541e-07	up-regulation
RAB5B	2.17452e-09	up-regulation			TYROBP	1.21386e-05	up-regulation			MYEF2	3.32494e-10	up-regulation			PNRC2	1.0071e-07	down-regulation
TMCO6	2.1864e-09	up-regulation			TNNC1	1.22688e-05	up-regulation			DTYMK	3.36784e-10	up-regulation			ICAM2	1.01556e-07	up-regulation
TEX264	2.18689e-09	up-regulation			BID	1.24137e-05	up-regulation			WARS2	3.38267e-10	up-regulation			LRPAP1	1.01885e-07	down-regulation
RAB11FIP1	2.25322e-09	up-regulation			CTSZ	1.2468e-05	up-regulation			NCAPH	3.39969e-10	up-regulation			CD27	1.03054e-07	up-regulation
BUB1B	2.26218e-09	up-regulation			ROS1	1.2468e-05	up-regulation			DDX11	3.41191e-10	up-regulation			CKAP4	1.03054e-07	down-regulation
FGB	2.2668e-09	up-regulation			APOL3	1.26531e-05	up-regulation			TIMELESS	3.41661e-10	up-regulation			TSHB	1.04566e-07	up-regulation
TRDN	2.27249e-09	up-regulation			HIST1H4B	1.26531e-05	up-regulation			CHKA	3.48315e-10	up-regulation			DDX17	1.04678e-07	down-regulation
MCM10	2.31381e-09	up-regulation			BUB1B	1.26701e-05	up-regulation			CBS	3.5188e-10	up-regulation			DAPK2	1.06883e-07	up-regulation
PUS1	2.33219e-09	up-regulation			GCDH	1.26701e-05	up-regulation			SERINC2	3.5366e-10	up-regulation			KHDRBS1	1.07431e-07	down-regulation
TTC26	2.35526e-09	up-regulation			LPCAT4	1.26857e-05	up-regulation			STYK1	3.56922e-10	up-regulation			NYX	1.10666e-07	up-regulation
VPS13A	2.37985e-09	up-regulation			MSR1	1.27183e-05	up-regulation			PAFAH1B3	3.69366e-10	up-regulation			CALD1	1.14238e-07	down-regulation
EDEM3	2.43902e-09	up-regulation			CLDN11	1.27396e-05	down-regulation			RASSF4	3.75892e-10	up-regulation			EN2	1.15394e-07	up-regulation
NUSAP1	2.58516e-09	up-regulation			PRKAG2	1.3371e-05	up-regulation			BOLA1	3.93619e-10	up-regulation			CRABP2	1.17367e-07	up-regulation
YIPF4	2.60346e-09	up-regulation			ANKRD6	1.3409e-05	up-regulation			NTS	4.01077e-10	up-regulation			VGLL3	1.19131e-07	down-regulation
ACP6	2.61275e-09	up-regulation			IL2RA	1.37003e-05	up-regulation			ASPM	4.09542e-10	up-regulation			ZBTB10	1.19131e-07	up-regulation
ANKRD6	2.80618e-09	up-regulation			FYB	1.37145e-05	up-regulation			CBX7	4.09542e-10	down-regulation			SMARCA1	1.23032e-07	down-regulation
TRA2A	2.86537e-09	up-regulation			HRASLS2	1.37513e-05	up-regulation			DHFR	4.16462e-10	up-regulation			SLC17A6	1.2612e-07	up-regulation
CBFA2T2	2.89457e-09	up-regulation			ETV4	1.37912e-05	up-regulation			S100A4	4.23805e-10	up-regulation			PLCL2	1.26955e-07	down-regulation
PSMC4	2.90036e-09	up-regulation			TBRG4	1.37912e-05	up-regulation			LRRC8E	4.31103e-10	up-regulation			SYNGR1	1.27041e-07	down-regulation
LRP5	2.97203e-09	up-regulation			LRRK1	1.38351e-05	up-regulation			SAMSN1	4.36516e-10	up-regulation			FERMT2	1.28315e-07	down-regulation
ARFGEF1	3.0556e-09	up-regulation			PSMD3	1.39432e-05	up-regulation			ADAM8	4.41874e-10	up-regulation			ALDH1A3	1.29248e-07	down-regulation
GOT1	3.06957e-09	up-regulation			SDC3	1.39432e-05	up-regulation			CLSTN3	4.50614e-10	up-regulation			LCK	1.29248e-07	up-regulation
ACSL4	3.19661e-09	up-regulation			MED8	1.42577e-05	up-regulation			SSTR4	4.52595e-10	up-regulation			APH1A	1.31712e-07	up-regulation
GMCL1	3.22583e-09	up-regulation			UBE2H	1.44318e-05	up-regulation			SEMA3C	4.52785e-10	down-regulation			POLE2	1.32284e-07	up-regulation
BICD1	3.24188e-09	up-regulation			BPGM	1.44727e-05	up-regulation			IFI44L	4.57418e-10	up-regulation			CPEB1	1.37862e-07	down-regulation
NUS1	3.24883e-09	up-regulation			NRTN	1.45264e-05	up-regulation			OPRK1	4.73568e-10	up-regulation			C9orf116	1.38567e-07	up-regulation
SMC4	3.32059e-09	up-regulation			OSBPL11	1.45961e-05	up-regulation			FOXL2	4.74718e-10	down-regulation			LIMA1	1.38712e-07	down-regulation
KIAA1324	3.33698e-09	up-regulation			SLC39A9	1.46602e-05	up-regulation			TNNT2	4.83726e-10	up-regulation			SMPDL3B	1.38862e-07	up-regulation
ADAM10	3.34628e-09	up-regulation			FOXA2	1.48845e-05	up-regulation			HHLA3	4.90433e-10	up-regulation			PTPN22	1.39908e-07	up-regulation
IPP	3.34628e-09	up-regulation			IFI44L	1.5038e-05	up-regulation			MAGEA11	4.96953e-10	up-regulation			CRTAP	1.41829e-07	down-regulation
TTF2	3.36359e-09	up-regulation			PFDN6	1.50645e-05	up-regulation			PFDN4	4.96953e-10	up-regulation			HNRNPK	1.43507e-07	down-regulation
DOPEY2	3.36726e-09	up-regulation			SNAPC1	1.50921e-05	up-regulation			NYX	4.99684e-10	up-regulation			CD93	1.44326e-07	up-regulation
GLUD2	3.36726e-09	up-regulation			SLC33A1	1.52624e-05	up-regulation			RPL30	4.99684e-10	down-regulation			TK1	1.44873e-07	up-regulation
MSMB	3.36947e-09	up-regulation			ZNF702P	1.53506e-05	up-regulation			RPL32	5.14478e-10	down-regulation			DSN1	1.50439e-07	up-regulation
SH2B2	3.43392e-09	up-regulation			PTPRG	1.55165e-05	up-regulation			MDK	5.16886e-10	up-regulation			SPATA2L	1.52533e-07	up-regulation
MTHFD1	3.45919e-09	up-regulation			HIST1H1D	1.55553e-05	up-regulation			CYP4F11	5.2498e-10	up-regulation			SEC61B	1.53068e-07	down-regulation
AMY2B	3.47122e-09	up-regulation			NR1H2	1.55838e-05	up-regulation			SGK1	5.42742e-10	down-regulation			OSBPL1A	1.5312e-07	down-regulation
MAP2K5	3.48952e-09	up-regulation			SLC9A3R2	1.55959e-05	up-regulation			SLC6A8	5.46977e-10	up-regulation			SLC13A1	1.57239e-07	up-regulation
PAX6	3.50817e-09	up-regulation			MRPL2	1.57303e-05	up-regulation			MAGIX	5.48318e-10	up-regulation			PGR	1.57683e-07	down-regulation
SLC6A1	3.52952e-09	up-regulation			C5orf22	1.58039e-05	up-regulation			SOX13	5.52674e-10	up-regulation			BICC1	1.60605e-07	down-regulation
GABRA6	3.6763e-09	up-regulation			ORM2	1.60127e-05	up-regulation			IL12A	5.66807e-10	up-regulation			DTYMK	1.60605e-07	up-regulation
CTSD	3.68438e-09	up-regulation			C1orf116	1.6039e-05	up-regulation			GNA14	5.85706e-10	down-regulation			PDE3A	1.60605e-07	up-regulation
GJA5	3.75446e-09	up-regulation			CTPS2	1.6039e-05	up-regulation			SYT17	5.85706e-10	up-regulation			TTPA	1.60605e-07	up-regulation
THOC6	3.77339e-09	up-regulation			SLC27A2	1.61673e-05	up-regulation			POLQ	5.94389e-10	up-regulation			ARHGAP26	1.63293e-07	up-regulation
RCAN3	3.82979e-09	up-regulation			CALB2	1.64824e-05	down-regulation			RMND5A	5.9831e-10	up-regulation			NCAM2	1.63293e-07	up-regulation
SLC26A2	3.91427e-09	up-regulation			FANCA	1.68588e-05	up-regulation			ATPAF2	5.98448e-10	up-regulation			CRTAC1	1.66028e-07	up-regulation
NUAK2	3.92256e-09	up-regulation			SRD5A3	1.68588e-05	up-regulation			LEF1	6.15724e-10	up-regulation			FBXL7	1.66176e-07	down-regulation
ZDHHC13	3.9403e-09	up-regulation			DOPEY2	1.70041e-05	up-regulation			LMO3	6.29562e-10	up-regulation			MAST4	1.71374e-07	down-regulation
HLA-DQA2	4.01181e-09	up-regulation			VAC14	1.72992e-05	up-regulation			CENPI	6.38972e-10	up-regulation			DSTN	1.76025e-07	down-regulation
RECQL5	4.03865e-09	up-regulation			TSTA3	1.74334e-05	up-regulation			HIGD1B	6.46324e-10	up-regulation			RRAGA	1.7607e-07	down-regulation
CLUAP1	4.07312e-09	up-regulation			UCP2	1.7451e-05	up-regulation			ITGB8	6.50631e-10	up-regulation			LAD1	1.80233e-07	up-regulation
TMEM185B	4.13038e-09	up-regulation			DCPS	1.7488e-05	up-regulation			AP1S1	6.63753e-10	up-regulation			SSBP2	1.80371e-07	down-regulation
DDO	4.16274e-09	up-regulation			ZBTB6	1.75568e-05	up-regulation			TRAF4	6.68491e-10	up-regulation			BFSP2	1.83172e-07	up-regulation
CYB5R1	4.16599e-09	up-regulation			AIM2	1.77244e-05	up-regulation			CASKIN2	6.74723e-10	up-regulation			DOPEY2	1.83214e-07	up-regulation
SIDT1	4.2003e-09	up-regulation			NFKB2	1.77244e-05	up-regulation			DAPK2	6.80673e-10	up-regulation			NDUFB7	1.85361e-07	up-regulation
EXOSC4	4.28642e-09	up-regulation			TAP1	1.77244e-05	up-regulation			VAV1	6.81393e-10	up-regulation			BIRC5	1.85867e-07	up-regulation
C11orf63	4.33359e-09	up-regulation			TMEM185B	1.77244e-05	up-regulation			ABCA4	6.95192e-10	up-regulation			SLC39A4	1.85867e-07	up-regulation
MAP2K2	4.38001e-09	up-regulation			ZNF354A	1.77244e-05	up-regulation			ENDOG	6.95192e-10	up-regulation			CACNA1E	1.86935e-07	up-regulation
DENND2D	4.38367e-09	up-regulation			CIRBP	1.77656e-05	down-regulation			RUNDC3B	6.9697e-10	down-regulation			GUCY2F	1.91937e-07	up-regulation
STEAP3	4.38367e-09	up-regulation			MAGEC3	1.77656e-05	up-regulation			HIST1H2BJ	7.12303e-10	up-regulation			KAT2B	1.94094e-07	down-regulation
GMDS	4.4633e-09	up-regulation			ABCG1	1.78528e-05	up-regulation			ZFPL1	7.14191e-10	up-regulation			UBE2C	1.98313e-07	up-regulation
IL6R	4.52196e-09	up-regulation			LYN	1.78528e-05	up-regulation			NR1H3	7.21618e-10	up-regulation			HEATR3	2.00746e-07	up-regulation
LGI1	4.53004e-09	up-regulation			GRIA2	1.79776e-05	up-regulation			LGALS9	7.27675e-10	up-regulation			SCGB2A2	2.00746e-07	up-regulation
LYRM2	4.62135e-09	up-regulation			GINS1	1.85537e-05	up-regulation			COL4A6	7.32132e-10	down-regulation			MRPL44	2.03293e-07	up-regulation
ZNF551	4.7565e-09	up-regulation			HOOK2	1.88248e-05	up-regulation			RPL5	7.44688e-10	down-regulation			COL9A1	2.03977e-07	up-regulation
DPP3	4.77097e-09	up-regulation			MAPKAPK5	1.88487e-05	up-regulation			HEATR3	7.44771e-10	up-regulation			TXNRD1	2.04276e-07	down-regulation
SRD5A3	4.78506e-09	up-regulation			TLR3	1.89631e-05	up-regulation			ETV7	7.67496e-10	up-regulation			PID1	2.04412e-07	down-regulation
KCNQ1	4.93367e-09	up-regulation			CGREF1	1.9046e-05	up-regulation			EPHB2	7.68275e-10	up-regulation			MORF4L1	2.04574e-07	down-regulation
HRH1	5.01889e-09	up-regulation			EXOSC4	1.9046e-05	up-regulation			PODXL2	7.72817e-10	up-regulation			UBE2I	2.05876e-07	down-regulation
UTY	5.01889e-09	up-regulation			MMRN2	1.9046e-05	up-regulation			TBX2	7.77739e-10	up-regulation			KCNJ13	2.06356e-07	up-regulation
PAFAH1B3	5.12407e-09	up-regulation			KLK10	1.96725e-05	up-regulation			PXMP4	7.8559e-10	up-regulation			FUT2	2.11405e-07	up-regulation
DDX11	5.14637e-09	up-regulation			ARSD	1.9683e-05	up-regulation			OXR1	7.94303e-10	up-regulation			MYL6	2.14085e-07	down-regulation
ATXN7	5.15462e-09	up-regulation			TOP2A	2.00379e-05	up-regulation			LTC4S	7.99966e-10	up-regulation			UBD	2.15017e-07	up-regulation
TRAK1	5.15462e-09	up-regulation			POU1F1	2.02044e-05	up-regulation			ERCC6L	8.02998e-10	up-regulation			RPS17	2.24403e-07	down-regulation
GYPA	5.1922e-09	up-regulation			EHHADH	2.03753e-05	up-regulation			FABP6	8.07262e-10	up-regulation			FNDC3A	2.26994e-07	down-regulation
OLFML2B	5.32879e-09	up-regulation			ESD	2.04822e-05	down-regulation			LYRM2	8.61119e-10	up-regulation			RECQL4	2.27282e-07	up-regulation
BID	5.36913e-09	up-regulation			NAPG	2.07391e-05	up-regulation			PLCB4	8.69129e-10	up-regulation			INHA	2.27481e-07	down-regulation
RFC2	5.42155e-09	up-regulation			KRT5	2.08895e-05	up-regulation			FOXN3	8.70596e-10	down-regulation			DYNC1LI2	2.33823e-07	down-regulation
RELB	5.43701e-09	up-regulation			GNRHR	2.09167e-05	up-regulation			RWDD1	8.74259e-10	down-regulation			NCBP1	2.36367e-07	up-regulation
RBM41	5.45022e-09	up-regulation			TMC6	2.09839e-05	up-regulation			FHL2	8.7486e-10	down-regulation			KIT	2.36522e-07	down-regulation
GSS	5.45095e-09	up-regulation			ISG15	2.10466e-05	up-regulation			IL1R2	9.02147e-10	up-regulation			ASB9	2.37618e-07	up-regulation
TSHR	5.5045e-09	up-regulation			CD93	2.10608e-05	up-regulation			LY75	9.12731e-10	up-regulation			RRAGD	2.39294e-07	up-regulation
FAH	5.58481e-09	up-regulation			CBR1	2.12667e-05	up-regulation			CCL20	9.14206e-10	up-regulation			GUCY1A3	2.41984e-07	up-regulation
GPR22	5.58481e-09	up-regulation			HJURP	2.13252e-05	up-regulation			SLC6A12	9.20663e-10	up-regulation			EZH2	2.4389e-07	up-regulation
UTS2	5.58481e-09	up-regulation			OGN	2.14457e-05	down-regulation			RPS15	9.30831e-10	down-regulation			PRKCD	2.4389e-07	up-regulation
SPA17	5.60644e-09	up-regulation			PDIA4	2.14457e-05	up-regulation			KIF24	9.38885e-10	up-regulation			HKDC1	2.4519e-07	up-regulation
MCM4	5.62542e-09	up-regulation			DBNDD1	2.16471e-05	up-regulation			CC2D1A	9.50691e-10	up-regulation			IRS1	2.4519e-07	down-regulation
HKDC1	5.6324e-09	up-regulation			MSH2	2.17487e-05	up-regulation			DHRS11	9.67348e-10	up-regulation			C3AR1	2.45444e-07	up-regulation
OPRK1	5.7148e-09	up-regulation			GPBP1L1	2.20907e-05	up-regulation			ACP5	9.74667e-10	up-regulation			SGCE	2.48317e-07	down-regulation
DPM2	6.05068e-09	up-regulation			PIK3CG	2.20907e-05	up-regulation			ZDHHC17	9.82343e-10	down-regulation			SLAMF8	2.54042e-07	up-regulation
ECT2	6.18984e-09	up-regulation			IL15	2.24097e-05	up-regulation			SPON1	9.91056e-10	up-regulation			WNT11	2.55667e-07	up-regulation
HOXB8	6.18984e-09	up-regulation			FZD3	2.26308e-05	up-regulation			AQP2	1.00069e-09	up-regulation			ACTR3B	2.58022e-07	up-regulation
SLCO1B3	6.18984e-09	up-regulation			KLHDC8A	2.27873e-05	down-regulation			RBBP5	1.01142e-09	up-regulation			AMHR2	2.58022e-07	down-regulation
POLR2I	6.28691e-09	up-regulation			MARK2	2.30504e-05	up-regulation			SLC37A1	1.02632e-09	up-regulation			WDHD1	2.58022e-07	up-regulation
ABHD3	6.29918e-09	up-regulation			IRF7	2.3444e-05	up-regulation			LSM14B	1.02973e-09	up-regulation			ZMIZ1	2.58022e-07	down-regulation
CDH5	6.36327e-09	up-regulation			SNCAIP	2.41141e-05	down-regulation			FBXL7	1.03372e-09	down-regulation			RPL7	2.60233e-07	down-regulation
B9D1	6.45993e-09	up-regulation			IL15RA	2.44235e-05	up-regulation			HOXB8	1.04938e-09	up-regulation			CLPB	2.64821e-07	up-regulation
DUOX1	6.61344e-09	up-regulation			EIF3L	2.44269e-05	down-regulation			MSLN	1.05006e-09	up-regulation			ZNF480	2.64821e-07	up-regulation
PHACTR4	6.61487e-09	up-regulation			LGALS9	2.56516e-05	up-regulation			RRAGD	1.06059e-09	up-regulation			NEK7	2.66904e-07	down-regulation
PLAGL2	6.68819e-09	up-regulation			MARCH2	2.56516e-05	up-regulation			CEP72	1.06097e-09	up-regulation			N6AMT1	2.68149e-07	up-regulation
HIPK2	6.71324e-09	up-regulation			HSD11B2	2.58408e-05	up-regulation			SCN7A	1.06136e-09	down-regulation			C1QTNF3	2.71596e-07	up-regulation
IGF2BP3	6.73125e-09	up-regulation			CEP70	2.59222e-05	up-regulation			SMAD3	1.06682e-09	down-regulation			CCNG1	2.78149e-07	down-regulation
CBR1	6.96589e-09	up-regulation			TSC22D2	2.59222e-05	up-regulation			TBCCD1	1.06682e-09	up-regulation			CKMT1A	2.79275e-07	up-regulation
DPPA4	6.96591e-09	up-regulation			BAX	2.60716e-05	up-regulation			BRIP1	1.0913e-09	up-regulation			CAMK1D	2.80172e-07	up-regulation
FABP6	6.98248e-09	up-regulation			PGP	2.67072e-05	up-regulation			FHL1	1.09697e-09	down-regulation			HRASLS2	2.80172e-07	up-regulation
RSAD2	6.98248e-09	up-regulation			KIAA0101	2.69013e-05	up-regulation			ZNF257	1.1247e-09	up-regulation			LEPROTL1	2.80172e-07	down-regulation
TMEM156	7.02365e-09	up-regulation			CLEC4M	2.71084e-05	down-regulation			DTNB	1.12803e-09	up-regulation			MAF	2.81786e-07	down-regulation
ZNF354A	7.02365e-09	up-regulation			PILRB	2.71084e-05	up-regulation			IGF2BP3	1.12918e-09	up-regulation			SLC25A31	2.83976e-07	up-regulation
AIFM1	7.03164e-09	up-regulation			NCAPG2	2.73584e-05	up-regulation			PRKCDBP	1.12918e-09	down-regulation			SEPP1	2.85547e-07	down-regulation
APOF	7.141e-09	up-regulation			DBF4	2.74564e-05	up-regulation			ARL4C	1.13169e-09	up-regulation			AVP	2.8658e-07	up-regulation
PNKP	7.16567e-09	up-regulation			MRPL44	2.76632e-05	up-regulation			OR7E24	1.1508e-09	up-regulation			SDC2	2.88171e-07	down-regulation
XCL1	7.22746e-09	up-regulation			PSD3	2.79028e-05	down-regulation			TREX1	1.16243e-09	up-regulation			ZNF787	2.89168e-07	up-regulation
CLPTM1	7.25061e-09	up-regulation			ZNF117	2.81062e-05	up-regulation			CALD1	1.16546e-09	down-regulation			HTRA1	2.94368e-07	down-regulation
MSH3	7.27793e-09	up-regulation			COL9A2	2.81508e-05	up-regulation			TTPA	1.17994e-09	up-regulation			LLGL2	2.94368e-07	up-regulation
C14orf105	7.44487e-09	up-regulation			HSF1	2.81508e-05	up-regulation			FANCA	1.19058e-09	up-regulation			NAPG	3.02695e-07	up-regulation
CXCL11	7.48372e-09	up-regulation			SLC2A1	2.81508e-05	up-regulation			BFSP2	1.21177e-09	up-regulation			LZTS1	3.02824e-07	up-regulation
HOXB6	7.48372e-09	up-regulation			GPX7	2.83963e-05	up-regulation			CD72	1.22169e-09	up-regulation			RIBC2	3.02959e-07	up-regulation
DCC	7.74842e-09	up-regulation			USH2A	2.88328e-05	up-regulation			ITGB2	1.22581e-09	up-regulation			TNFRSF17	3.04337e-07	up-regulation
ZGPAT	7.78629e-09	up-regulation			AURKB	2.88481e-05	up-regulation			BLM	1.25931e-09	up-regulation			ANG	3.04817e-07	down-regulation
PAXIP1	7.87425e-09	up-regulation			RBBP5	2.92013e-05	up-regulation			RIT1	1.26546e-09	up-regulation			AANAT	3.04874e-07	up-regulation
RAPGEFL1	7.87757e-09	up-regulation			CDCA3	2.92529e-05	up-regulation			PRKCH	1.28005e-09	up-regulation			DDA1	3.06351e-07	up-regulation
PATZ1	8.01129e-09	up-regulation			CLDN16	2.96006e-05	up-regulation			BPHL	1.28311e-09	up-regulation			NTS	3.06351e-07	up-regulation
RALGDS	8.01814e-09	up-regulation			NFKBIE	2.97773e-05	up-regulation			CLPB	1.32241e-09	up-regulation			VAT1	3.06351e-07	down-regulation
LYN	8.01887e-09	up-regulation			GHR	3.02335e-05	down-regulation			C5orf22	1.33483e-09	up-regulation			OVOL1	3.06612e-07	up-regulation
WNT7A	8.01887e-09	up-regulation			CXCL9	3.03117e-05	up-regulation			GRB7	1.44071e-09	up-regulation			ASF1B	3.13287e-07	up-regulation
HCLS1	8.09625e-09	up-regulation			SPTBN1	3.03214e-05	down-regulation			LRRK1	1.44176e-09	up-regulation			MAK	3.13287e-07	up-regulation
ICA1	8.10182e-09	up-regulation			SLC25A31	3.05204e-05	up-regulation			SOX11	1.44598e-09	up-regulation			CBX8	3.13864e-07	up-regulation
GTF2IRD1	8.21864e-09	up-regulation			ZFHX3	3.09548e-05	up-regulation			CALML3	1.47637e-09	up-regulation			EPHB2	3.16237e-07	up-regulation
OR7E24	8.2197e-09	up-regulation			CCL25	3.11883e-05	up-regulation			CXCL14	1.53539e-09	up-regulation			LGALS3	3.16237e-07	down-regulation
KLK5	8.28487e-09	up-regulation			OSBPL3	3.11971e-05	up-regulation			KNTC1	1.54043e-09	up-regulation			PJA2	3.16237e-07	down-regulation
P2RX4	8.2933e-09	up-regulation			ADAM17	3.12893e-05	up-regulation			CCNO	1.61836e-09	up-regulation			DYNLL1	3.213e-07	down-regulation
FGD6	8.31798e-09	up-regulation			PSPH	3.13303e-05	up-regulation			KIFC1	1.61836e-09	up-regulation			PLCH1	3.23796e-07	up-regulation
PRPF39	8.4773e-09	up-regulation			HMGA1	3.22366e-05	up-regulation			BCAM	1.62958e-09	up-regulation			SAMSN1	3.26613e-07	up-regulation
TCF7L2	8.4773e-09	up-regulation			PKN1	3.23565e-05	up-regulation			SPP1	1.62958e-09	up-regulation			CCNE1	3.29681e-07	up-regulation
PLXNB1	8.48914e-09	up-regulation			KCNH2	3.24088e-05	up-regulation			ZNF253	1.63976e-09	up-regulation			HS6ST1	3.29863e-07	up-regulation
TMEM214	8.54771e-09	up-regulation			ARL15	3.28261e-05	up-regulation			GABRG3	1.65476e-09	up-regulation			ALKBH4	3.33753e-07	up-regulation
CC2D1A	8.65842e-09	up-regulation			PLA1A	3.28261e-05	up-regulation			BMP7	1.66105e-09	up-regulation			AMN	3.35239e-07	up-regulation
PSMB10	8.65842e-09	up-regulation			TBX2	3.28261e-05	up-regulation			FYB	1.6933e-09	up-regulation			ELMO3	3.38414e-07	up-regulation
PPP1R9A	8.73865e-09	up-regulation			UBE2S	3.28261e-05	up-regulation			TRPM1	1.69877e-09	up-regulation			TRIM68	3.38843e-07	down-regulation
RACGAP1	8.74028e-09	up-regulation			CRP	3.29636e-05	up-regulation			STK17B	1.70012e-09	up-regulation			UPK3A	3.44282e-07	up-regulation
ARID1A	8.83377e-09	up-regulation			CIITA	3.34004e-05	up-regulation			MT1M	1.71539e-09	up-regulation			CADPS	3.46097e-07	up-regulation
CTDSP1	8.86951e-09	up-regulation			GTF2E1	3.35062e-05	up-regulation			COL9A1	1.73984e-09	up-regulation			DYRK2	3.5405e-07	up-regulation
POLQ	9.04809e-09	up-regulation			STIP1	3.3679e-05	up-regulation			LSP1	1.79797e-09	up-regulation			RPS26	3.5405e-07	down-regulation
TRAT1	9.17024e-09	up-regulation			EVI2A	3.37797e-05	up-regulation			TIMP2	1.81469e-09	down-regulation			CACNA1B	3.56578e-07	up-regulation
MECR	9.22121e-09	up-regulation			YKT6	3.40136e-05	up-regulation			EDEM3	1.81958e-09	up-regulation			PDZK1IP1	3.59764e-07	up-regulation
ORAI2	9.29217e-09	up-regulation			FGFR1OP	3.44305e-05	up-regulation			TRPS1	1.82311e-09	up-regulation			GJB1	3.65797e-07	up-regulation
SNAPC1	9.41865e-09	up-regulation			TNFRSF1B	3.55797e-05	up-regulation			AVIL	1.8396e-09	up-regulation			RPL10L	3.67526e-07	down-regulation
DLX6	9.46146e-09	up-regulation			MRPL42	3.57903e-05	up-regulation			ZDHHC13	1.85562e-09	up-regulation			TFEC	3.7035e-07	up-regulation
SHMT1	9.46395e-09	up-regulation			BANK1	3.60666e-05	up-regulation			NANOG	1.87771e-09	down-regulation			KRT24	3.75555e-07	up-regulation
HMGA2	9.50215e-09	up-regulation			JAM3	3.61011e-05	down-regulation			NPR3	1.88682e-09	up-regulation			TNK2	3.75555e-07	up-regulation
DNAJC11	9.62918e-09	up-regulation			GZMM	3.63571e-05	up-regulation			ALDH5A1	1.88933e-09	up-regulation			CHEK1	3.80762e-07	up-regulation
MCM3	9.62918e-09	up-regulation			CDH11	3.69357e-05	down-regulation			HLA-DOA	1.90671e-09	up-regulation			IRF6	3.92224e-07	up-regulation
TRPS1	9.67912e-09	up-regulation			NSUN6	3.73569e-05	up-regulation			ALDH4A1	1.90798e-09	up-regulation			CD36	3.97272e-07	up-regulation
LPCAT1	9.7294e-09	up-regulation			MRS2	3.77917e-05	up-regulation			PVRIG	1.91147e-09	up-regulation			ASGR1	4.00556e-07	up-regulation
APOO	9.76465e-09	up-regulation			ECM2	3.78217e-05	down-regulation			HOOK2	1.91892e-09	up-regulation			CORO2A	4.00556e-07	up-regulation
ZNF117	9.76465e-09	up-regulation			C8orf44	3.8129e-05	up-regulation			GUCY1A3	1.9296e-09	up-regulation			RLN1	4.00556e-07	up-regulation
GTF2H4	9.77691e-09	up-regulation			ATG16L1	3.82022e-05	up-regulation			GAN	1.94019e-09	up-regulation			FZD7	4.03729e-07	down-regulation
MRPL4	9.87206e-09	up-regulation			RAG1	3.82022e-05	up-regulation			NUSAP1	1.94645e-09	up-regulation			ADH1B	4.14596e-07	down-regulation
MS4A12	9.87206e-09	up-regulation			PCDH8	3.8752e-05	up-regulation			TROAP	2.00084e-09	up-regulation			COX7C	4.15768e-07	down-regulation
CDK5	9.97632e-09	up-regulation			TMEM144	3.90849e-05	up-regulation			ACE	2.01379e-09	up-regulation			SLC30A6	4.15768e-07	up-regulation
ALDH6A1	9.98929e-09	up-regulation			SIGIRR	3.91431e-05	up-regulation			ZNF551	2.01418e-09	up-regulation			EPB41L2	4.17956e-07	down-regulation
ENPP4	1.00589e-08	up-regulation			SP140	3.96003e-05	up-regulation			CYP11B1	2.06321e-09	up-regulation			ANKRD2	4.22713e-07	up-regulation
IRF7	1.00589e-08	up-regulation			CD74	3.99754e-05	up-regulation			ZNF593	2.06776e-09	up-regulation			ITGB8	4.22713e-07	up-regulation
PIK3CA	1.00949e-08	up-regulation			KPNA1	3.99754e-05	up-regulation			ADH1C	2.09444e-09	down-regulation			CLMN	4.27322e-07	up-regulation
SLC22A4	1.01888e-08	up-regulation			ZMYM5	3.99754e-05	up-regulation			ZNF195	2.14113e-09	up-regulation			SDC1	4.29353e-07	up-regulation
DLG3	1.04248e-08	up-regulation			STK17B	4.02415e-05	up-regulation			CORO1B	2.18771e-09	up-regulation			YIPF4	4.29353e-07	up-regulation
TLR3	1.06208e-08	up-regulation			SASH3	4.04646e-05	up-regulation			NFKB2	2.18771e-09	up-regulation			KIF24	4.31354e-07	up-regulation
HTR3A	1.07302e-08	up-regulation			TACR3	4.06927e-05	up-regulation			CBR1	2.23511e-09	up-regulation			OR7C2	4.35737e-07	up-regulation
CEBPA	1.08223e-08	up-regulation			RARRES3	4.07215e-05	up-regulation			ZNF365	2.23511e-09	up-regulation			C11orf71	4.38049e-07	up-regulation
SPP1	1.12401e-08	up-regulation			NDUFS8	4.07882e-05	up-regulation			RPS6KA1	2.25821e-09	up-regulation			RNF38	4.38049e-07	down-regulation
TES	1.12914e-08	up-regulation			YPEL1	4.07882e-05	up-regulation			GATA3	2.32535e-09	up-regulation			MORC1	4.54259e-07	up-regulation
OSBPL11	1.13118e-08	up-regulation			ZKSCAN1	4.09012e-05	up-regulation			HUWE1	2.37057e-09	down-regulation			ITGAV	4.54594e-07	down-regulation
SLC12A1	1.14061e-08	up-regulation			HMGB3	4.15359e-05	up-regulation			AIFM1	2.38165e-09	up-regulation			HSF1	4.62198e-07	up-regulation
NR1H2	1.14873e-08	up-regulation			PDZK1	4.15962e-05	up-regulation			TLX2	2.40311e-09	up-regulation			CA8	4.63927e-07	up-regulation
TM9SF4	1.15305e-08	up-regulation			RAD9A	4.15962e-05	up-regulation			CD80	2.43816e-09	up-regulation			TNFRSF10B	4.6574e-07	down-regulation
C11orf1	1.15437e-08	up-regulation			RPE65	4.21122e-05	up-regulation			FUT1	2.48209e-09	up-regulation			EFNA4	4.70161e-07	up-regulation
LRIG1	1.15523e-08	up-regulation			POLM	4.235e-05	up-regulation			PCYT2	2.48209e-09	up-regulation			EIF1AY	4.70161e-07	up-regulation
LPAR2	1.1641e-08	up-regulation			WDHD1	4.23693e-05	up-regulation			TMC5	2.48209e-09	up-regulation			VPS13C	4.77202e-07	down-regulation
TRIP10	1.16929e-08	up-regulation			KLK5	4.24177e-05	up-regulation			HMGA2	2.54769e-09	up-regulation			UGT2B4	4.78356e-07	up-regulation
HIST1H2BM	1.17782e-08	up-regulation			FADS3	4.25574e-05	up-regulation			KAT2B	2.57469e-09	down-regulation			SEC11A	4.84205e-07	down-regulation
VPS37B	1.17782e-08	up-regulation			TRMT1	4.27244e-05	up-regulation			ULK2	2.60268e-09	down-regulation			LY86	4.86442e-07	up-regulation
BSG	1.21287e-08	up-regulation			CHEK1	4.36546e-05	up-regulation			ACOT8	2.60519e-09	up-regulation			CD24	4.95125e-07	up-regulation
DSC1	1.23507e-08	up-regulation			SPTLC2	4.36827e-05	up-regulation			LAT2	2.62173e-09	up-regulation			GCHFR	4.95125e-07	up-regulation
TTF1	1.2869e-08	up-regulation			SPATA2L	4.38469e-05	up-regulation			ERC1	2.67001e-09	up-regulation			KAZALD1	4.96221e-07	up-regulation
RLN1	1.29692e-08	up-regulation			ASPSCR1	4.38888e-05	up-regulation			STRA6	2.73564e-09	up-regulation			CKS2	4.96352e-07	up-regulation
ST8SIA3	1.30053e-08	up-regulation			ACAD8	4.45297e-05	up-regulation			WDR5B	2.73564e-09	up-regulation			PTGES3	4.99468e-07	down-regulation
CCNB1	1.30107e-08	up-regulation			ACP5	4.48992e-05	up-regulation			ST6GALNAC5	2.8013e-09	up-regulation			ACE	5.04579e-07	up-regulation
LHX1	1.30107e-08	up-regulation			POF1B	4.53257e-05	up-regulation			RNF43	2.87232e-09	up-regulation			TNXB	5.07186e-07	down-regulation
ATP10B	1.33703e-08	up-regulation			RMND5A	4.54067e-05	up-regulation			ABCG2	2.87426e-09	down-regulation			COPS2	5.0863e-07	down-regulation
SLC22A5	1.33703e-08	up-regulation			SLC35A3	4.54067e-05	up-regulation			ATP10B	2.90666e-09	up-regulation			IL1RAP	5.09379e-07	up-regulation
SIGLEC8	1.34997e-08	up-regulation			CNTN5	4.55435e-05	up-regulation			DEFB126	2.96377e-09	up-regulation			ITGAL	5.14322e-07	up-regulation
VASP	1.3921e-08	up-regulation			CC2D1A	4.60453e-05	up-regulation			RAB26	2.96664e-09	up-regulation			HIST1H1A	5.14508e-07	up-regulation
SH2D3C	1.39994e-08	up-regulation			ATP10B	4.64493e-05	up-regulation			PDSS1	2.97549e-09	up-regulation			GPD2	5.15032e-07	up-regulation
NIP7	1.40131e-08	up-regulation			GCM2	4.64776e-05	up-regulation			ITM2A	3.05871e-09	down-regulation			GABARAPL2	5.16529e-07	down-regulation
BTG3	1.44832e-08	up-regulation			MCM3	4.64776e-05	up-regulation			CDH1	3.14161e-09	up-regulation			CDC42EP2	5.23957e-07	down-regulation
ARL15	1.46711e-08	up-regulation			PRKCH	4.66476e-05	up-regulation			TEX13A	3.16161e-09	up-regulation			PHTF1	5.23957e-07	up-regulation
PUS7	1.47841e-08	up-regulation			TMEM187	4.76466e-05	up-regulation			RFX3	3.24654e-09	up-regulation			GRTP1	5.26595e-07	up-regulation
AP4M1	1.49087e-08	up-regulation			RP2	4.79377e-05	up-regulation			SOS1	3.28405e-09	up-regulation			SOBP	5.32139e-07	down-regulation
SRD5A2	1.49679e-08	up-regulation			KRT14	4.83634e-05	up-regulation			PLEKHF1	3.34587e-09	up-regulation			DENND1C	5.33479e-07	up-regulation
LRRC1	1.50608e-08	up-regulation			NOL12	4.96154e-05	up-regulation			RTN2	3.35163e-09	up-regulation			DDX28	5.34973e-07	up-regulation
FAM174B	1.58583e-08	up-regulation			PAK2	4.99506e-05	up-regulation			S100A5	3.35163e-09	up-regulation			C4orf46	5.42908e-07	down-regulation
HIST1H1B	1.59968e-08	up-regulation			POLQ	5.02257e-05	up-regulation			PHF8	3.35346e-09	up-regulation			PKD2	5.47526e-07	down-regulation
ZSWIM1	1.60079e-08	up-regulation			SLC6A20	5.02438e-05	up-regulation			NKX3-1	3.39127e-09	down-regulation			STXBP6	5.49568e-07	up-regulation
SH3BP2	1.61668e-08	up-regulation			CDS1	5.05815e-05	up-regulation			TRIM49	3.51753e-09	up-regulation			GPN2	5.54071e-07	up-regulation
MED18	1.62261e-08	up-regulation			TOMM22	5.12975e-05	up-regulation			SCEL	3.56435e-09	up-regulation			SEC14L4	5.60028e-07	up-regulation
TARBP1	1.62489e-08	up-regulation			ATXN7L1	5.13745e-05	up-regulation			ANP32C	3.64409e-09	up-regulation			NOD2	5.67912e-07	up-regulation
TMEM177	1.63941e-08	up-regulation			E2F1	5.15348e-05	up-regulation			SYDE1	3.75397e-09	down-regulation			C8orf4	5.70686e-07	up-regulation
CYB5R2	1.64151e-08	up-regulation			RMI1	5.16867e-05	up-regulation			SLC27A2	3.75759e-09	up-regulation			HOXB9	5.73696e-07	up-regulation
TFAM	1.65575e-08	up-regulation			HDHD3	5.24493e-05	up-regulation			CCT8	3.77075e-09	down-regulation			TGFBR3	5.76694e-07	down-regulation
TAF12	1.70016e-08	up-regulation			AZGP1	5.24597e-05	up-regulation			CORO2A	3.77201e-09	up-regulation			CST6	5.76941e-07	up-regulation
DDX58	1.71329e-08	up-regulation			PDCD5	5.30481e-05	up-regulation			HIST1H3J	3.7942e-09	up-regulation			JMJD4	5.77626e-07	up-regulation
CDKN2A	1.71656e-08	up-regulation			MAGEA8	5.32884e-05	up-regulation			MACROD1	3.79804e-09	up-regulation			CD1E	5.82682e-07	up-regulation
KIF2C	1.71902e-08	up-regulation			NCAPH	5.36656e-05	up-regulation			TPBG	3.83369e-09	down-regulation			CD247	5.85804e-07	up-regulation
SPTLC2	1.72772e-08	up-regulation			ENTPD2	5.36973e-05	up-regulation			ATAD5	3.84195e-09	up-regulation			DHFR	5.88022e-07	up-regulation
BSCL2	1.73069e-08	up-regulation			POLR3K	5.39798e-05	up-regulation			TGIF2	3.96449e-09	up-regulation			ATF7	5.92377e-07	up-regulation
BRD7P3	1.74959e-08	up-regulation			LACTB2	5.39867e-05	up-regulation			VAMP8	3.96449e-09	up-regulation			TMC5	6.02913e-07	up-regulation
GART	1.75085e-08	up-regulation			RFC2	5.39867e-05	up-regulation			HIST1H1E	4.0363e-09	up-regulation			BNC1	6.12899e-07	down-regulation
ATXN7L1	1.75207e-08	up-regulation			CDK5	5.41101e-05	up-regulation			HRASLS	4.0759e-09	up-regulation			APOOL	6.26314e-07	up-regulation
SPSB1	1.77663e-08	up-regulation			ACSL4	5.43001e-05	up-regulation			CHRNB1	4.08294e-09	up-regulation			GREB1	6.32914e-07	down-regulation
LMTK2	1.79213e-08	up-regulation			HUS1	5.45175e-05	up-regulation			NEB	4.15061e-09	up-regulation			ITGA9	6.32914e-07	up-regulation
CDK2	1.80247e-08	up-regulation			CLGN	5.65823e-05	up-regulation			UCP2	4.24761e-09	up-regulation			GABRA3	6.32951e-07	up-regulation
MAPKAPK5	1.82384e-08	up-regulation			CENPF	5.70364e-05	up-regulation			KCNJ16	4.25389e-09	up-regulation			ATF4	6.45899e-07	down-regulation
TTLL1	1.8305e-08	up-regulation			PLK4	5.71634e-05	up-regulation			ODF2	4.39352e-09	up-regulation			DTL	6.51386e-07	up-regulation
IFI44L	1.83234e-08	up-regulation			NEU1	5.82294e-05	up-regulation			SLC22A2	4.43428e-09	up-regulation			CCNA1	6.61621e-07	up-regulation
RBBP5	1.83234e-08	up-regulation			XCR1	5.84752e-05	up-regulation			GJA5	4.49856e-09	up-regulation			WFS1	6.72213e-07	down-regulation
GINS1	1.83423e-08	up-regulation			COL8A2	5.88599e-05	up-regulation			ANXA5	4.53658e-09	down-regulation			HSPA1A	6.76682e-07	down-regulation
CD74	1.83694e-08	up-regulation			BDH1	5.89133e-05	up-regulation			TBC1D2B	4.54331e-09	down-regulation			PSORS1C1	6.81057e-07	up-regulation
TCTA	1.84636e-08	up-regulation			FZD2	5.92205e-05	up-regulation			MFNG	4.68609e-09	up-regulation			ATP5B	6.81674e-07	down-regulation
PTK7	1.85111e-08	up-regulation			TLE4	5.99714e-05	down-regulation			CDH12	4.77383e-09	up-regulation			GAS1	6.81674e-07	down-regulation
NCOA3	1.87548e-08	up-regulation			ADH1B	6.00884e-05	down-regulation			C10orf95	5.18073e-09	up-regulation			HCN2	6.86267e-07	up-regulation
INVS	1.87656e-08	up-regulation			NUDT15	6.01498e-05	up-regulation			UCHL5	5.2116e-09	up-regulation			ETV6	6.8737e-07	up-regulation
TTPA	1.87656e-08	up-regulation			TBCCD1	6.01862e-05	up-regulation			SLC16A6	5.38341e-09	up-regulation			SH3BP2	6.90706e-07	up-regulation
ADRM1	1.88344e-08	up-regulation			COL9A1	6.05336e-05	up-regulation			CHST7	5.42532e-09	down-regulation			NEB	6.92672e-07	up-regulation
FZD5	1.89224e-08	up-regulation			ACYP2	6.07913e-05	up-regulation			SERPINA1	5.42976e-09	up-regulation			PIK3CG	7.13175e-07	up-regulation
PRDM13	1.932e-08	up-regulation			CCDC22	6.11754e-05	up-regulation			CCNB1	5.59844e-09	up-regulation			PPP1CC	7.2465e-07	down-regulation
ZNF562	1.93514e-08	up-regulation			FOXJ1	6.15473e-05	up-regulation			SNRNP40	5.66969e-09	up-regulation			PSORS1C2	7.41619e-07	up-regulation
VDR	1.98112e-08	up-regulation			GPR27	6.20748e-05	up-regulation			GNLY	5.75488e-09	up-regulation			PACSIN2	7.55884e-07	down-regulation
RBM3	1.98523e-08	up-regulation			SSSCA1	6.21553e-05	up-regulation			CD1E	5.81437e-09	up-regulation			PTTG2	7.63855e-07	up-regulation
MEOX1	1.98844e-08	up-regulation			ENDOG	6.2205e-05	up-regulation			CHRDL1	5.96021e-09	down-regulation			PTPRG	7.66739e-07	up-regulation
HOMER1	1.99082e-08	up-regulation			IKZF2	6.24563e-05	up-regulation			FSTL1	6.04185e-09	down-regulation			ARHGAP19	7.78207e-07	down-regulation
MOCS1	2.00601e-08	up-regulation			RAP1GAP	6.27751e-05	up-regulation			FYCO1	6.09611e-09	down-regulation			PIWIL1	7.83305e-07	up-regulation
PEX1	2.01113e-08	up-regulation			BPHL	6.29449e-05	up-regulation			HLA-DMA	6.09611e-09	up-regulation			RAD51AP1	7.83305e-07	up-regulation
HOXD1	2.02136e-08	up-regulation			ATP6V0A2	6.33533e-05	up-regulation			MSL2	6.10042e-09	up-regulation			TFRC	7.83305e-07	down-regulation
CAPN1	2.03163e-08	up-regulation			KIF2C	6.38759e-05	up-regulation			C1QTNF3	6.20808e-09	up-regulation			ARL3	7.89615e-07	down-regulation
FBXL6	2.0333e-08	up-regulation			LAX1	6.40376e-05	up-regulation			GZMM	6.27039e-09	up-regulation			RNASEH2A	7.91514e-07	up-regulation
KLHL2	2.04839e-08	up-regulation			MRPS11	6.41242e-05	up-regulation			ZBED2	6.45633e-09	up-regulation			KIAA1324	7.94719e-07	up-regulation
PDAP1	2.07274e-08	up-regulation			GPM6A	6.45566e-05	down-regulation			SLC6A9	6.53263e-09	up-regulation			CST7	7.96793e-07	up-regulation
TNNT1	2.07328e-08	up-regulation			DCN	6.56019e-05	down-regulation			MMP9	6.60295e-09	up-regulation			OXR1	7.98585e-07	up-regulation
NOX4	2.07919e-08	up-regulation			CIAO1	6.57022e-05	up-regulation			ST13	6.78949e-09	down-regulation			KIAA0040	8.01197e-07	up-regulation
ZBTB6	2.09749e-08	up-regulation			UCHL5	6.64293e-05	up-regulation			CAD	6.90246e-09	up-regulation			NCAPH	8.22615e-07	up-regulation
PMAIP1	2.1001e-08	up-regulation			TLX2	6.67823e-05	up-regulation			CD300A	6.93866e-09	up-regulation			HTR2B	8.22747e-07	up-regulation
NKRF	2.12895e-08	up-regulation			CKS1B	6.7285e-05	up-regulation			PRKAG2	6.98086e-09	up-regulation			HIST1H2AK	8.22968e-07	up-regulation
PDE3A	2.12895e-08	up-regulation			SCRIB	6.73144e-05	up-regulation			SPAG1	7.05443e-09	up-regulation			GH2	8.23969e-07	up-regulation
USE1	2.15333e-08	up-regulation			ICAM2	6.73402e-05	up-regulation			TTYH1	7.05443e-09	up-regulation			OSBPL10	8.23969e-07	up-regulation
KRTAP4-7	2.20397e-08	up-regulation			TNFAIP2	6.73402e-05	up-regulation			CABIN1	7.12556e-09	up-regulation			IL2RA	8.26198e-07	up-regulation
CYHR1	2.20532e-08	up-regulation			OTOF	6.75314e-05	up-regulation			GDE1	7.12556e-09	up-regulation			ANKRA2	8.2955e-07	down-regulation
CDCA3	2.21039e-08	up-regulation			PSORS1C1	6.84012e-05	up-regulation			NRAP	7.22614e-09	up-regulation			CDC20	8.2955e-07	up-regulation
RAI2	2.21039e-08	up-regulation			DONSON	6.87861e-05	up-regulation			TFEC	7.33926e-09	up-regulation			LDHC	8.2955e-07	up-regulation
POP5	2.21903e-08	up-regulation			GDE1	6.90088e-05	up-regulation			ANGPTL3	7.48645e-09	up-regulation			ISCU	8.36924e-07	down-regulation
PPIL6	2.22428e-08	up-regulation			RAVER2	6.9339e-05	up-regulation			VAX2	7.77967e-09	up-regulation			PDE9A	8.51722e-07	up-regulation
INTS3	2.24453e-08	up-regulation			CORIN	6.95672e-05	up-regulation			MLANA	7.80173e-09	up-regulation			WASF3	8.56334e-07	down-regulation
SQLE	2.29396e-08	up-regulation			GFOD1	6.97749e-05	up-regulation			TNK2	8.01943e-09	up-regulation			KIF14	8.65622e-07	up-regulation
PDCD5	2.3131e-08	up-regulation			EXO1	7.02017e-05	up-regulation			RLN1	8.12782e-09	up-regulation			ST6GALNAC2	8.65622e-07	up-regulation
AHR	2.41413e-08	up-regulation			CACNA1A	7.04529e-05	up-regulation			FOXRED2	8.14429e-09	up-regulation			SUV39H2	8.6705e-07	up-regulation
TIMELESS	2.49555e-08	up-regulation			GJA5	7.04529e-05	up-regulation			MDFI	8.29066e-09	up-regulation			PSAP	8.75817e-07	down-regulation
ABT1	2.60426e-08	up-regulation			NOTCH3	7.1547e-05	up-regulation			FAIM	8.37646e-09	up-regulation			CENPQ	8.80711e-07	up-regulation
HMMR	2.61766e-08	up-regulation			POLR2K	7.20489e-05	up-regulation			TTF2	8.37646e-09	up-regulation			SERINC1	8.80711e-07	down-regulation
KCNK5	2.61766e-08	up-regulation			MRPL19	7.29108e-05	up-regulation			ARHGAP19	8.4372e-09	down-regulation			SPAG1	8.80711e-07	up-regulation
MEIS1	2.63078e-08	up-regulation			NUDT11	7.43281e-05	down-regulation			CEACAM1	8.45749e-09	up-regulation			RGS16	8.86865e-07	up-regulation
TNFRSF14	2.66398e-08	up-regulation			SORD	7.4767e-05	up-regulation			IRS1	8.64923e-09	down-regulation			BMP2	8.8918e-07	down-regulation
GPRC5C	2.69116e-08	up-regulation			HOXD3	7.50085e-05	up-regulation			CCNJ	8.94402e-09	up-regulation			TNNT2	8.90436e-07	up-regulation
MSLN	2.69953e-08	up-regulation			SMC4	7.70525e-05	up-regulation			NR3C2	8.95686e-09	down-regulation			GALK1	8.91227e-07	up-regulation
POMGNT1	2.7078e-08	up-regulation			LSM7	7.75281e-05	up-regulation			TNFSF15	9.07359e-09	up-regulation			APPBP2	9.29419e-07	down-regulation
ANKS1A	2.71308e-08	up-regulation			PTTG2	7.78582e-05	up-regulation			VN1R1	9.0863e-09	up-regulation			PLCB4	9.29419e-07	up-regulation
IL32	2.73079e-08	up-regulation			NINJ2	7.8149e-05	up-regulation			THBD	9.17038e-09	down-regulation			FAM105A	9.50123e-07	up-regulation
BGN	2.74818e-08	up-regulation			ARF5	7.86373e-05	up-regulation			SPTLC2	9.31089e-09	up-regulation			WISP1	9.57111e-07	up-regulation
SLC25A11	2.7692e-08	up-regulation			PECAM1	8.10787e-05	up-regulation			CYSLTR1	9.5392e-09	up-regulation			AHNAK	9.65545e-07	down-regulation
YIPF3	2.77261e-08	up-regulation			CNNM4	8.11408e-05	up-regulation			TUSC2	9.571e-09	up-regulation			PLEKHA5	9.88285e-07	down-regulation
WDR74	2.78388e-08	up-regulation			FCGR2B	8.11408e-05	up-regulation			DSC1	9.85578e-09	up-regulation			SOX2	9.88558e-07	up-regulation
BYSL	2.79926e-08	up-regulation			RUNX2	8.11408e-05	up-regulation			POU2AF1	9.91238e-09	up-regulation			OPLAH	1.03785e-06	up-regulation
ACTR3B	2.81099e-08	up-regulation			CHD8	8.13472e-05	up-regulation			NDST3	9.95053e-09	up-regulation			KRT16	1.03879e-06	up-regulation
CKLF	2.81099e-08	up-regulation			DGKE	8.21291e-05	up-regulation			HIVEP1	9.95319e-09	up-regulation			BNIP3L	1.0412e-06	down-regulation
INSM1	2.81932e-08	up-regulation			DRAP1	8.24456e-05	up-regulation			CCL17	1.00513e-08	up-regulation			CSF2RA	1.0412e-06	up-regulation
LPCAT4	2.89806e-08	up-regulation			FOXF2	8.26734e-05	up-regulation			CD40	1.00513e-08	up-regulation			C8orf44	1.04984e-06	up-regulation
IQCA1	2.93127e-08	up-regulation			CYB561	8.2807e-05	up-regulation			TM7SF2	1.00513e-08	up-regulation			CAV2	1.05271e-06	down-regulation
STRN	2.94919e-08	up-regulation			ENPP2	8.2807e-05	up-regulation			SLC16A10	1.01007e-08	up-regulation			IL6R	1.05348e-06	up-regulation
YPEL1	2.95348e-08	up-regulation			RPS6KA1	8.2807e-05	up-regulation			MTHFS	1.03625e-08	up-regulation			FAM90A1	1.05897e-06	up-regulation
GJA4	3.01602e-08	up-regulation			NUAK2	8.45125e-05	up-regulation			RUNX1T1	1.03625e-08	down-regulation			FSCN2	1.06577e-06	up-regulation
RAG1	3.02704e-08	up-regulation			ELMO1	8.54472e-05	up-regulation			EDNRA	1.03714e-08	down-regulation			SLC25A17	1.06643e-06	down-regulation
RBP4	3.02704e-08	up-regulation			PRSS22	8.54472e-05	up-regulation			HDHD3	1.04158e-08	up-regulation			SH3BP5	1.0786e-06	down-regulation
GCDH	3.11972e-08	up-regulation			ADAM10	8.583e-05	up-regulation			IGF1	1.05991e-08	up-regulation			RGS14	1.07906e-06	up-regulation
RGS14	3.13369e-08	up-regulation			SAMHD1	8.583e-05	up-regulation			GJA4	1.06922e-08	up-regulation			ANKMY2	1.08852e-06	down-regulation
SLC25A40	3.13704e-08	up-regulation			SLC38A4	8.614e-05	up-regulation			NPR1	1.08292e-08	up-regulation			BPGM	1.09803e-06	up-regulation
TPRKB	3.14949e-08	up-regulation			TTYH1	8.85427e-05	up-regulation			VASP	1.08543e-08	up-regulation			IFNA5	1.1019e-06	up-regulation
ODF2	3.1877e-08	up-regulation			IFIH1	8.95248e-05	up-regulation			ACOT11	1.09902e-08	up-regulation			ANP32D	1.10528e-06	up-regulation
RBBP4	3.19516e-08	up-regulation			MGAT2	8.95248e-05	up-regulation			ONECUT1	1.10017e-08	up-regulation			ZNF771	1.10824e-06	up-regulation
TIPIN	3.19516e-08	up-regulation			FGB	9.10534e-05	up-regulation			FAM174B	1.10623e-08	up-regulation			PFDN4	1.12631e-06	up-regulation
DEFB126	3.22329e-08	up-regulation			MTX2	9.10534e-05	up-regulation			RUFY3	1.10623e-08	down-regulation			KLRF1	1.12887e-06	up-regulation
ASF1B	3.26517e-08	up-regulation			BNC2	9.10804e-05	down-regulation			TXK	1.10623e-08	up-regulation			NKG7	1.16331e-06	up-regulation
PAK1IP1	3.26517e-08	up-regulation			ZWILCH	9.10804e-05	up-regulation			CADPS	1.10663e-08	up-regulation			CYB5R3	1.20415e-06	down-regulation
ITPKB	3.30837e-08	up-regulation			AMHR2	9.3061e-05	down-regulation			MOCS1	1.11177e-08	up-regulation			ULK2	1.21376e-06	down-regulation
CFLAR	3.31501e-08	up-regulation			BFSP2	9.35148e-05	up-regulation			RARG	1.11872e-08	up-regulation			BTC	1.21911e-06	up-regulation
CX3CL1	3.31758e-08	up-regulation			VEGFB	9.35148e-05	up-regulation			CACNA1H	1.14926e-08	down-regulation			CD96	1.22202e-06	up-regulation
ZNF217	3.34478e-08	up-regulation			RAB3D	9.41987e-05	up-regulation			CD37	1.16142e-08	up-regulation			HAPLN1	1.22202e-06	up-regulation
NUCB1	3.34513e-08	up-regulation			SH3TC1	9.44367e-05	up-regulation			MYOD1	1.2431e-08	up-regulation			L1CAM	1.2295e-06	up-regulation
DONSON	3.36956e-08	up-regulation			ADAMTS20	9.51453e-05	up-regulation			HIST1H2BN	1.26847e-08	up-regulation			ADAM8	1.23841e-06	up-regulation
TBC1D17	3.41541e-08	up-regulation			SLC26A2	9.52123e-05	up-regulation			ZNF175	1.27485e-08	down-regulation			TNFSF15	1.24928e-06	up-regulation
TACC3	3.46252e-08	up-regulation			FAM127B	9.53914e-05	up-regulation			ABCD1	1.28267e-08	up-regulation			CXCR6	1.25483e-06	up-regulation
NRAP	3.48135e-08	up-regulation			TEX11	9.60046e-05	up-regulation			TMC7	1.30784e-08	up-regulation			KRT5	1.25564e-06	up-regulation
EREG	3.56288e-08	up-regulation			DGAT1	9.62523e-05	up-regulation			MRPL34	1.31121e-08	up-regulation			GBA3	1.25802e-06	up-regulation
EFNB1	3.58864e-08	up-regulation			SCGB2A2	9.6432e-05	up-regulation			ZGPAT	1.31121e-08	up-regulation			ALDH1A1	1.2588e-06	down-regulation
POLD4	3.75322e-08	up-regulation			STEAP1	9.91995e-05	up-regulation			FADS3	1.33435e-08	up-regulation			GRINA	1.2588e-06	up-regulation
IRF3	3.80245e-08	up-regulation			CEL	9.93759e-05	up-regulation			NUDT1	1.34032e-08	up-regulation			LAMP1	1.2659e-06	down-regulation
MRPL2	3.80784e-08	up-regulation			TARBP1	9.93759e-05	up-regulation			FGFR3	1.37192e-08	up-regulation			PDCD5	1.26701e-06	up-regulation
TBCC	3.82346e-08	up-regulation			VGLL3	0.000101416	down-regulation			PCBD1	1.37592e-08	up-regulation			PAM	1.29831e-06	down-regulation
BTN3A3	3.84197e-08	up-regulation			VRK1	0.000101813	up-regulation			SLC20A2	1.39642e-08	up-regulation			CORIN	1.29886e-06	up-regulation
CRABP1	3.84459e-08	up-regulation			PLEKHF1	0.000102644	up-regulation			IFNG	1.40106e-08	up-regulation			GCKR	1.30389e-06	down-regulation
EPB41L4A	3.84459e-08	up-regulation			MTHFD2	0.000103771	up-regulation			MRPL42	1.40234e-08	up-regulation			XRCC6	1.30389e-06	down-regulation
ASNA1	3.99361e-08	up-regulation			KRTAP9-9	0.000104477	up-regulation			RPL18	1.41096e-08	down-regulation			HHLA3	1.31029e-06	up-regulation
CALML4	4.04684e-08	up-regulation			MTA1	0.000104501	up-regulation			RYR2	1.41249e-08	down-regulation			TPBG	1.31029e-06	down-regulation
EFNA1	4.04684e-08	up-regulation			NMI	0.000105322	up-regulation			AZGP1	1.41263e-08	up-regulation			HSDL2	1.31786e-06	down-regulation
DRAP1	4.0515e-08	up-regulation			KLHL24	0.000105699	up-regulation			RENBP	1.41515e-08	up-regulation			CARD14	1.3295e-06	up-regulation
PHF20L1	4.06454e-08	up-regulation			C11orf71	0.000106911	up-regulation			TNFRSF17	1.43424e-08	up-regulation			TNFRSF9	1.37544e-06	up-regulation
TTYH1	4.0792e-08	up-regulation			PPP1R3D	0.000107107	up-regulation			KERA	1.44908e-08	up-regulation			ICAM4	1.37615e-06	up-regulation
GTF3C3	4.08336e-08	up-regulation			MCM4	0.000107117	up-regulation			FAM105A	1.45868e-08	up-regulation			NR3C2	1.40374e-06	down-regulation
SLC15A1	4.08336e-08	up-regulation			KCNQ4	0.000107258	up-regulation			CCL5	1.46936e-08	up-regulation			PRKX	1.41141e-06	up-regulation
MCCC2	4.09609e-08	up-regulation			ADCY8	0.000108451	up-regulation			BTC	1.47835e-08	up-regulation			RAB27B	1.43132e-06	down-regulation
PPP2R3A	4.09609e-08	up-regulation			EXOC5	0.000108529	up-regulation			ZSWIM1	1.48768e-08	up-regulation			OPRK1	1.43565e-06	up-regulation
ZNF589	4.10145e-08	up-regulation			PEX6	0.000108672	up-regulation			KREMEN2	1.4911e-08	up-regulation			C21orf91	1.43642e-06	up-regulation
CDCA8	4.16367e-08	up-regulation			BAK1	0.000108748	up-regulation			ABLIM3	1.49653e-08	down-regulation			RGS4	1.43642e-06	down-regulation
RAD50	4.17035e-08	up-regulation			CCDC28B	0.00010897	up-regulation			UBE2S	1.49653e-08	up-regulation			RNF11	1.43726e-06	down-regulation
CAT	4.19142e-08	up-regulation			ZNF257	0.000109242	up-regulation			ABCC6	1.51676e-08	up-regulation			VAV1	1.45473e-06	up-regulation
RFNG	4.2554e-08	up-regulation			NCOA2	0.000110948	up-regulation			MGMT	1.52928e-08	up-regulation			SLCO2B1	1.4568e-06	up-regulation
PA2G4	4.26148e-08	up-regulation			NPR3	0.000110948	up-regulation			CASP8	1.53081e-08	up-regulation			ETV4	1.51012e-06	up-regulation
UPF1	4.26148e-08	up-regulation			OAS3	0.000110963	up-regulation			ADORA3	1.55732e-08	up-regulation			CD3D	1.53278e-06	up-regulation
TRIM52	4.27194e-08	up-regulation			NRAS	0.000111213	up-regulation			YIPF4	1.56419e-08	up-regulation			ERN1	1.54783e-06	down-regulation
IFNA2	4.28968e-08	up-regulation			NUSAP1	0.00011204	up-regulation			BPNT1	1.56638e-08	up-regulation			MAP3K3	1.58805e-06	down-regulation
AKAP9	4.30898e-08	up-regulation			VARS	0.00011223	up-regulation			LAMB3	1.59597e-08	up-regulation			NRSN2	1.59269e-06	up-regulation
MPST	4.331e-08	up-regulation			PNKP	0.000112508	up-regulation			TMEM187	1.6028e-08	up-regulation			CCNE2	1.59374e-06	up-regulation
PLTP	4.37389e-08	up-regulation			PPP1CA	0.000113336	up-regulation			TRIM58	1.60443e-08	up-regulation			COPB1	1.61577e-06	down-regulation
TMEFF1	4.39136e-08	up-regulation			IL18BP	0.000113766	up-regulation			SAC3D1	1.64961e-08	up-regulation			IL12A	1.61658e-06	up-regulation
BAD	4.54546e-08	up-regulation			MRPL34	0.000113969	up-regulation			TMEM185B	1.67427e-08	up-regulation			NFE2L2	1.61881e-06	down-regulation
KCNK1	4.57546e-08	up-regulation			ADAP2	0.000114204	up-regulation			PTPN13	1.67871e-08	down-regulation			WNT3	1.63303e-06	up-regulation
RINT1	4.63339e-08	up-regulation			ASPM	0.000115229	up-regulation			DHTKD1	1.68051e-08	up-regulation			CENPI	1.6354e-06	up-regulation
LRAT	4.68784e-08	up-regulation			PAFAH2	0.000115229	up-regulation			NFYC	1.70491e-08	up-regulation			IL32	1.63905e-06	up-regulation
NCAPG	4.75635e-08	up-regulation			SLC25A40	0.000116845	up-regulation			CEL	1.71997e-08	up-regulation			BRIP1	1.64817e-06	up-regulation
PCDH1	4.75635e-08	up-regulation			CDH5	0.000118667	up-regulation			PTPRU	1.76671e-08	up-regulation			IGF1	1.65514e-06	up-regulation
IL1RAP	4.95742e-08	up-regulation			TIMM8A	0.000119924	up-regulation			TIMM8A	1.87082e-08	up-regulation			MAP4	1.65718e-06	down-regulation
EIF4G1	4.9708e-08	up-regulation			KCNN3	0.000120495	up-regulation			UBC	1.90818e-08	down-regulation			PDE6C	1.65969e-06	up-regulation
PLK4	4.99575e-08	up-regulation			ZBED2	0.000121199	up-regulation			SASH3	1.95641e-08	up-regulation			GIPR	1.68229e-06	up-regulation
SCMH1	4.99575e-08	up-regulation			MYBL2	0.000121253	up-regulation			FGFR2	1.98011e-08	up-regulation			FAM83E	1.69361e-06	up-regulation
ZNF423	4.99575e-08	up-regulation			GSTZ1	0.000121283	up-regulation			ALDH9A1	2.03268e-08	down-regulation			KLK10	1.71105e-06	up-regulation
GRIA2	5.00441e-08	up-regulation			SH3BP4	0.000121598	down-regulation			C8orf44	2.03268e-08	up-regulation			PAX8	1.71105e-06	up-regulation
OIP5	5.15068e-08	up-regulation			BCL2L1	0.000122474	up-regulation			LY86	2.07266e-08	up-regulation			FGF13	1.7126e-06	down-regulation
RABGGTA	5.15068e-08	up-regulation			TACC1	0.00012445	down-regulation			ABHD14A	2.0881e-08	up-regulation			IL1R2	1.7412e-06	up-regulation
GRIK3	5.18435e-08	up-regulation			LHX2	0.000124785	down-regulation			PITX1	2.0906e-08	up-regulation			GDF5	1.76198e-06	up-regulation
SP1	5.19916e-08	up-regulation			PMCH	0.000124785	up-regulation			GPC5	2.10074e-08	up-regulation			RPA4	1.77222e-06	up-regulation
ANKRD17	5.25055e-08	up-regulation			CSPG5	0.000125304	up-regulation			HIST1H2AB	2.11084e-08	up-regulation			FBXL8	1.7888e-06	up-regulation
MYLIP	5.25644e-08	up-regulation			ZFPL1	0.000125566	up-regulation			CTNNA2	2.1277e-08	up-regulation			ROBO3	1.79166e-06	down-regulation
VEGFB	5.25644e-08	up-regulation			GPRC5B	0.000129632	up-regulation			ARHGAP10	2.14385e-08	down-regulation			FYB	1.79892e-06	up-regulation
OGDH	5.35693e-08	up-regulation			NPAS2	0.000129823	up-regulation			GNAI1	2.16676e-08	down-regulation			SLC37A1	1.79892e-06	up-regulation
TAC1	5.37186e-08	up-regulation			EXOSC5	0.000130943	up-regulation			GNA15	2.19695e-08	up-regulation			AFF1	1.82604e-06	down-regulation
ANKZF1	5.45009e-08	up-regulation			NUDT1	0.000131143	up-regulation			SCAMP4	2.20204e-08	up-regulation			RECK	1.83775e-06	down-regulation
GPX7	5.56098e-08	up-regulation			TTF2	0.000131366	up-regulation			MFSD7	2.20713e-08	up-regulation			FUT1	1.87388e-06	up-regulation
PPP1CA	5.56098e-08	up-regulation			UTS2	0.000131445	up-regulation			EDEM2	2.21723e-08	up-regulation			RPS5	1.90715e-06	down-regulation
ARHGAP12	5.56699e-08	up-regulation			TAP2	0.000131953	up-regulation			IBSP	2.21723e-08	up-regulation			FBXL5	1.91274e-06	down-regulation
EXO1	5.56699e-08	up-regulation			VAV1	0.000132313	up-regulation			SKP2	2.21723e-08	up-regulation			IDH2	1.95192e-06	up-regulation
DNAJC4	5.71196e-08	up-regulation			THSD4	0.000132809	up-regulation			HTRA1	2.21802e-08	down-regulation			FBXO2	1.96181e-06	up-regulation
ARIH1	5.75336e-08	up-regulation			EFNA1	0.0001332	up-regulation			MEX3D	2.21858e-08	up-regulation			SESN1	1.96408e-06	down-regulation
ALPK3	5.77913e-08	up-regulation			ST6GALNAC2	0.000133718	up-regulation			PML	2.24678e-08	up-regulation			NEFH	2.00812e-06	down-regulation
MKLN1	5.8785e-08	up-regulation			ICOS	0.000134311	up-regulation			IGSF6	2.29367e-08	up-regulation			MOXD1	2.02964e-06	up-regulation
IL17RB	5.89779e-08	up-regulation			PAPSS2	0.000135294	down-regulation			PLK4	2.29367e-08	up-regulation			SCT	2.03143e-06	up-regulation
SEZ6L2	5.90989e-08	up-regulation			REXO2	0.000135294	down-regulation			LAX1	2.31155e-08	up-regulation			TAPBPL	2.04648e-06	up-regulation
MCM7	5.94404e-08	up-regulation			SLC6A12	0.000138368	up-regulation			NOD2	2.31218e-08	up-regulation			CD72	2.04981e-06	up-regulation
ANP32A	6.07504e-08	up-regulation			TRAPPC10	0.000138368	up-regulation			HMGA1	2.32058e-08	up-regulation			DIO2	2.04981e-06	up-regulation
MTF2	6.09139e-08	up-regulation			FABP6	0.000141043	up-regulation			RFC2	2.36168e-08	up-regulation			TBXAS1	2.04981e-06	up-regulation
CIITA	6.22372e-08	up-regulation			ARID3A	0.000141505	up-regulation			TRIM68	2.36168e-08	down-regulation			TXNL1	2.04981e-06	down-regulation
COL10A1	6.26676e-08	up-regulation			SIRPG	0.000141516	up-regulation			RACGAP1	2.40393e-08	up-regulation			GLRA3	2.05025e-06	up-regulation
DHX57	6.27308e-08	up-regulation			TWISTNB	0.000142396	up-regulation			TACR3	2.42854e-08	up-regulation			HRASLS	2.05025e-06	up-regulation
LRRC6	6.38558e-08	up-regulation			SKP2	0.000142504	up-regulation			LDHC	2.45764e-08	up-regulation			BACH2	2.06054e-06	down-regulation
CENPJ	6.39579e-08	up-regulation			DNMT3B	0.000143356	up-regulation			KLF9	2.49935e-08	down-regulation			PRKCDBP	2.08698e-06	down-regulation
SLC33A1	6.46134e-08	up-regulation			IGFBP5	0.00014454	down-regulation			EIF1	2.51775e-08	down-regulation			IL26	2.11409e-06	up-regulation
EFCAB2	6.50174e-08	up-regulation			PPP1R9A	0.000144548	up-regulation			TMEM206	2.55253e-08	up-regulation			ICAM3	2.12715e-06	up-regulation
OLR1	6.52891e-08	up-regulation			FSCN2	0.000147649	up-regulation			CHAF1A	2.56589e-08	up-regulation			KCNN4	2.12875e-06	up-regulation
TUBG1	6.55901e-08	up-regulation			PNPLA3	0.000147649	up-regulation			TMEFF1	2.66995e-08	up-regulation			ETV7	2.14169e-06	up-regulation
XYLB	6.59254e-08	up-regulation			WDR91	0.000148307	up-regulation			OVOL1	2.70434e-08	up-regulation			GPR20	2.15635e-06	up-regulation
THSD4	6.6273e-08	up-regulation			CORO2A	0.00015152	up-regulation			SDS	2.71035e-08	up-regulation			HINT1	2.1756e-06	down-regulation
KIAA0040	6.6335e-08	up-regulation			FBXO4	0.00015267	up-regulation			TNIP3	2.71247e-08	up-regulation			USP9Y	2.19419e-06	up-regulation
SMARCC2	6.67656e-08	up-regulation			LRRC19	0.00015511	up-regulation			TYRP1	2.73791e-08	up-regulation			BOLA1	2.20616e-06	up-regulation
TARBP2	6.70304e-08	up-regulation			MOG	0.000155999	up-regulation			CD74	2.76189e-08	up-regulation			KIF4A	2.22175e-06	up-regulation
CCNA2	6.71291e-08	up-regulation			SERPINI2	0.000155999	up-regulation			AMN	2.76898e-08	up-regulation			UGP2	2.29291e-06	down-regulation
SDF2L1	6.73113e-08	up-regulation			KCNN4	0.000156251	up-regulation			STXBP2	2.78285e-08	up-regulation			NEIL3	2.29881e-06	up-regulation
FNTB	6.75231e-08	up-regulation			LHX1	0.0001563	up-regulation			RABGGTA	2.80139e-08	up-regulation			HIP1	2.31326e-06	up-regulation
LPA	6.80431e-08	up-regulation			UBFD1	0.000158694	up-regulation			CD68	2.82703e-08	up-regulation			FBXO5	2.32398e-06	up-regulation
MFN1	6.81375e-08	up-regulation			P2RX4	0.00015876	up-regulation			GGNBP2	2.82703e-08	down-regulation			HUS1	2.32398e-06	up-regulation
IMP3	6.83553e-08	up-regulation			SPINK1	0.000160011	up-regulation			KRT6B	2.86786e-08	up-regulation			RAC1	2.35755e-06	down-regulation
APPL2	6.88224e-08	up-regulation			FEN1	0.000160282	up-regulation			MS4A12	2.91413e-08	up-regulation			TBC1D9	2.37716e-06	down-regulation
GPX4	6.94804e-08	up-regulation			DDO	0.000160963	up-regulation			STXBP6	2.95662e-08	up-regulation			TRPS1	2.38443e-06	up-regulation
IRAK4	7.05369e-08	up-regulation			EVI2B	0.000160963	up-regulation			PTPN22	2.96086e-08	up-regulation			CDCA3	2.38501e-06	up-regulation
TRIM27	7.05606e-08	up-regulation			ITGB2	0.000162212	up-regulation			CTPS2	3.01064e-08	up-regulation			METTL7A	2.38501e-06	down-regulation
DFFA	7.06561e-08	up-regulation			CSF1R	0.000165929	up-regulation			CUL3	3.04893e-08	down-regulation			RASA1	2.38599e-06	down-regulation
COCH	7.0909e-08	up-regulation			CYTIP	0.000166649	up-regulation			MB	3.1202e-08	up-regulation			PPIA	2.39283e-06	down-regulation
DPAGT1	7.22727e-08	up-regulation			ASL	0.00016727	up-regulation			MAB21L2	3.13209e-08	up-regulation			KCNK12	2.40312e-06	up-regulation
CLIP1	7.23235e-08	up-regulation			KRT17	0.00016727	up-regulation			CD48	3.13576e-08	up-regulation			EEF1D	2.4106e-06	down-regulation
CHL1	7.35089e-08	up-regulation			NCAPD2	0.00016727	up-regulation			FZD2	3.1586e-08	up-regulation			FAP	2.47438e-06	up-regulation
ASCC2	7.40801e-08	up-regulation			DENND1C	0.000167483	up-regulation			PLXNB1	3.168e-08	up-regulation			GTF2H4	2.51015e-06	up-regulation
HOPX	7.40801e-08	up-regulation			FBXO5	0.000169944	up-regulation			ZAP70	3.168e-08	up-regulation			RNASE6	2.52748e-06	up-regulation
PTGIS	7.40801e-08	down-regulation			ANO3	0.000170194	up-regulation			AGBL5	3.20406e-08	up-regulation			HIST1H4G	2.55386e-06	up-regulation
SEMG2	7.40801e-08	up-regulation			ABCC6	0.000173767	up-regulation			EMP3	3.24101e-08	down-regulation			CTSZ	2.56825e-06	up-regulation
TMEM187	7.40801e-08	up-regulation			CSGALNACT1	0.00017466	down-regulation			NR1H4	3.26893e-08	down-regulation			AVPR1A	2.57221e-06	up-regulation
PEX10	7.41085e-08	up-regulation			IBSP	0.000175731	up-regulation			ISYNA1	3.27948e-08	up-regulation			PDE6B	2.59227e-06	up-regulation
LEF1	7.42769e-08	up-regulation			SENP5	0.000176042	up-regulation			SPRR1A	3.30838e-08	up-regulation			SMPD3	2.68989e-06	down-regulation
PDIA4	7.57448e-08	up-regulation			INSM1	0.0001764	up-regulation			IDUA	3.32505e-08	up-regulation			ABCG1	2.6906e-06	up-regulation
ARHGEF12	7.60562e-08	up-regulation			GPR173	0.00017643	up-regulation			RPS27	3.40087e-08	down-regulation			DYNC2H1	2.6939e-06	down-regulation
PKP2	7.61527e-08	up-regulation			IRF6	0.000177423	up-regulation			DIO1	3.41799e-08	up-regulation			RIT2	2.7082e-06	up-regulation
ANKHD1-EIF4EBP3	7.64268e-08	up-regulation			RNF128	0.000179603	down-regulation			TAPT1	3.42777e-08	down-regulation			CSF1R	2.74949e-06	up-regulation
PPRC1	7.6639e-08	up-regulation			THNSL1	0.000179603	up-regulation			SOX12	3.44497e-08	up-regulation			TRPA1	2.80972e-06	down-regulation
PSME3	7.67583e-08	up-regulation			CDC42EP4	0.000179945	up-regulation			DPYSL2	3.47786e-08	down-regulation			PRCC	2.81074e-06	up-regulation
PGLS	7.74209e-08	up-regulation			FXYD3	0.000179945	up-regulation			L1CAM	3.49439e-08	up-regulation			SLC15A1	2.82503e-06	up-regulation
GLB1L2	7.84004e-08	up-regulation			CD3G	0.000180918	up-regulation			TAF13	3.53559e-08	up-regulation			CDR1	2.83317e-06	up-regulation
SMARCAL1	7.84004e-08	up-regulation			LSM5	0.000184036	up-regulation			AGPAT2	3.54013e-08	up-regulation			KCNK13	2.84794e-06	up-regulation
BDH1	7.86311e-08	up-regulation			ORAI2	0.000184353	up-regulation			SFT2D2	3.60911e-08	up-regulation			SEMA3C	2.85516e-06	down-regulation
ALG3	7.99168e-08	up-regulation			PDE7B	0.00018568	down-regulation			RPL10A	3.62418e-08	down-regulation			CTNNA2	2.87222e-06	up-regulation
PAX2	8.02313e-08	up-regulation			AP1S1	0.000186312	up-regulation			CNOT3	3.64394e-08	up-regulation			PODXL2	2.88755e-06	up-regulation
IL15	8.03286e-08	up-regulation			GAL3ST1	0.000186327	up-regulation			PNPLA3	3.64955e-08	up-regulation			TWISTNB	2.88755e-06	up-regulation
TSPAN6	8.04107e-08	up-regulation			PSTPIP2	0.000187099	up-regulation			PIWIL1	3.80955e-08	up-regulation			MRPL2	2.92912e-06	up-regulation
ZNF394	8.06723e-08	up-regulation			HAL	0.000187585	up-regulation			SH2D3C	3.80955e-08	up-regulation			TNFRSF1B	2.95907e-06	up-regulation
MALT1	8.07255e-08	up-regulation			RTN2	0.000188749	up-regulation			RPL23	3.83179e-08	down-regulation			RUFY3	2.97513e-06	down-regulation
ONECUT2	8.07255e-08	up-regulation			MRPS28	0.000188932	up-regulation			LPAR2	3.88762e-08	up-regulation			RELB	3.01356e-06	up-regulation
YKT6	8.18272e-08	up-regulation			ADAM8	0.000189298	up-regulation			ASCL2	3.95002e-08	up-regulation			SYTL2	3.01356e-06	up-regulation
ZNF124	8.18272e-08	up-regulation			GSDMB	0.000189298	up-regulation			PRR4	3.95724e-08	up-regulation			LOXL1	3.05863e-06	up-regulation
HNRNPUL1	8.35736e-08	up-regulation			MFN1	0.000191896	up-regulation			DNMT3B	4.03897e-08	up-regulation			CYP2C8	3.06248e-06	up-regulation
ETNK1	8.3792e-08	up-regulation			PRKCE	0.000191896	up-regulation			ITGA4	4.06835e-08	up-regulation			NAP1L2	3.12582e-06	down-regulation
FIBP	8.41413e-08	up-regulation			IMPG1	0.000193	up-regulation			GSDMD	4.0692e-08	up-regulation			BNIP1	3.13077e-06	up-regulation
CLN5	8.46203e-08	up-regulation			PSMB9	0.000193007	up-regulation			PRKCQ	4.0692e-08	up-regulation			CKM	3.16383e-06	up-regulation
PTPRU	8.53795e-08	up-regulation			THBS3	0.000193298	up-regulation			CPLX2	4.13745e-08	up-regulation			PDZK1	3.2117e-06	up-regulation
SENP3	8.55113e-08	up-regulation			FOXO1	0.000193521	down-regulation			CAPN2	4.18273e-08	down-regulation			SHH	3.22814e-06	up-regulation
COL18A1	8.7091e-08	up-regulation			HOXB6	0.000193521	up-regulation			FRY	4.29876e-08	down-regulation			LMO3	3.2305e-06	up-regulation
PRKRA	8.71958e-08	up-regulation			SLC15A2	0.000194726	up-regulation			ANKMY2	4.3024e-08	down-regulation			TFPT	3.2305e-06	up-regulation
HIST1H2AC	8.9191e-08	up-regulation			LRRC40	0.00019583	up-regulation			SRD5A3	4.40705e-08	up-regulation			PFDN6	3.25467e-06	up-regulation
KIF2A	8.92663e-08	up-regulation			LRP5	0.000199355	up-regulation			PTPN18	4.41932e-08	up-regulation			STOM	3.27484e-06	down-regulation
NFYA	8.92663e-08	up-regulation			SIRT5	0.000201304	up-regulation			HIF3A	4.44394e-08	up-regulation			TNFRSF11A	3.27498e-06	up-regulation
STAP2	8.94195e-08	up-regulation			SLC25A32	0.000201304	up-regulation			ST6GALNAC4	4.47349e-08	up-regulation			SDC3	3.32632e-06	up-regulation
MCM2	8.95358e-08	up-regulation			CYP4B1	0.000201975	up-regulation			UFSP2	4.51324e-08	down-regulation			ZNF93	3.33489e-06	up-regulation
CAD	9.10653e-08	up-regulation			LRAT	0.00020363	up-regulation			ATP2C2	4.51557e-08	up-regulation			ZBTB20	3.34117e-06	down-regulation
API5	9.10833e-08	up-regulation			FAM155B	0.000203707	up-regulation			SERPINI2	4.65821e-08	up-regulation			SRD5A1	3.34172e-06	up-regulation
SNAPC3	9.1935e-08	up-regulation			KYNU	0.000204504	up-regulation			CACNA1I	4.68956e-08	up-regulation			UBTD1	3.34197e-06	up-regulation
CENPA	9.29484e-08	up-regulation			CXCR3	0.000206072	up-regulation			THTPA	4.8439e-08	up-regulation			PITPNC1	3.34237e-06	down-regulation
HMGB3	9.29484e-08	up-regulation			SERINC2	0.000206072	up-regulation			IL23A	4.84833e-08	up-regulation			TMEFF1	3.36891e-06	up-regulation
ZNHIT1	9.31399e-08	up-regulation			IMPA2	0.000209985	up-regulation			C5AR1	4.88195e-08	up-regulation			KLHL9	3.37379e-06	down-regulation
CCNO	9.40191e-08	up-regulation			NUS1	0.000210418	up-regulation			KCNQ3	4.89678e-08	up-regulation			KCNJ15	3.38873e-06	up-regulation
ACYP1	9.40751e-08	up-regulation			HMGCS1	0.000210817	up-regulation			SPI1	5.00591e-08	up-regulation			TEX11	3.47326e-06	up-regulation
THUMPD2	9.52582e-08	up-regulation			CYSLTR1	0.000211361	up-regulation			ZBTB6	5.02773e-08	up-regulation			NNT	3.51875e-06	up-regulation
FKBPL	9.55103e-08	up-regulation			ZNF652	0.000211615	up-regulation			CATSPERB	5.06615e-08	up-regulation			PAX6	3.54061e-06	up-regulation
VEGFA	9.61827e-08	up-regulation			FPR3	0.000211859	up-regulation			PMM1	5.11805e-08	down-regulation			MACROD1	3.54949e-06	up-regulation
ATP8B1	9.79218e-08	up-regulation			ZNF253	0.000214964	up-regulation			ADAMTS3	5.15493e-08	down-regulation			CAPG	3.58155e-06	up-regulation
RIPK2	9.80049e-08	up-regulation			PIK3CB	0.000216836	up-regulation			NR2F6	5.15814e-08	up-regulation			ODF2	3.59362e-06	up-regulation
SCIN	9.80049e-08	up-regulation			TRPM4	0.000221128	up-regulation			ATP2B3	5.23635e-08	up-regulation			FGFR3	3.5947e-06	up-regulation
SMYD2	9.86588e-08	up-regulation			PILRA	0.000221958	up-regulation			ALG3	5.28344e-08	up-regulation			REEP5	3.62339e-06	down-regulation
NDC80	9.87308e-08	up-regulation			IFFO1	0.000222856	down-regulation			CYP4F3	5.29346e-08	up-regulation			LRFN4	3.66662e-06	up-regulation
ETHE1	9.98281e-08	up-regulation			UPP1	0.000224219	up-regulation			NCAPG2	5.2957e-08	up-regulation			FMO3	3.68977e-06	up-regulation
SCO2	9.98281e-08	up-regulation			ABT1	0.000224222	up-regulation			ACVRL1	5.54195e-08	up-regulation			BRD7P3	3.71105e-06	up-regulation
LARP4	9.98403e-08	up-regulation			SH2D2A	0.000224369	up-regulation			BCL2L14	5.71872e-08	up-regulation			STAP1	3.71105e-06	up-regulation
HIST1H4F	1.00636e-07	up-regulation			PEX13	0.000225541	up-regulation			RPS16	5.71872e-08	down-regulation			C6orf48	3.72004e-06	down-regulation
RNF123	1.0114e-07	up-regulation			DOK3	0.00022621	up-regulation			GULP1	5.73861e-08	down-regulation			RASSF4	3.72688e-06	up-regulation
PSTPIP2	1.02528e-07	up-regulation			CTSD	0.000227124	up-regulation			NR1H2	5.73861e-08	up-regulation			RLN2	3.72688e-06	up-regulation
TAF9B	1.02763e-07	up-regulation			IL6ST	0.000228613	down-regulation			QPRT	5.73861e-08	up-regulation			TMC6	3.72848e-06	up-regulation
VCAN	1.03111e-07	up-regulation			SCEL	0.000229237	up-regulation			ARFRP1	5.80292e-08	up-regulation			LIPC	3.75868e-06	up-regulation
C5orf22	1.04016e-07	up-regulation			CHGB	0.000231244	down-regulation			CYBB	5.83084e-08	up-regulation			BRAF	3.76153e-06	up-regulation
POLR3F	1.04346e-07	up-regulation			MRPL48	0.00023165	up-regulation			CHST2	5.85107e-08	up-regulation			LEF1	3.81474e-06	up-regulation
SPAG8	1.0443e-07	up-regulation			MYO1D	0.000232169	up-regulation			PIM2	5.86383e-08	up-regulation			CAPN9	3.90052e-06	up-regulation
P2RY2	1.04891e-07	up-regulation			DYSF	0.000232784	up-regulation			ANPEP	5.90012e-08	up-regulation			PLEKHB1	3.90659e-06	up-regulation
PFDN4	1.04891e-07	up-regulation			KIAA0040	0.000236465	up-regulation			MPHOSPH8	5.91027e-08	down-regulation			SLC27A2	3.9119e-06	up-regulation
ZNF277	1.06922e-07	up-regulation			CATSPERB	0.000238788	up-regulation			RFC3	5.97015e-08	up-regulation			DRD3	3.95812e-06	up-regulation
ZNHIT3	1.074e-07	up-regulation			MIA2	0.000239498	up-regulation			IL1RL2	5.99644e-08	up-regulation			POLDIP3	3.95907e-06	down-regulation
EGFL6	1.09438e-07	up-regulation			SEL1L	0.000239498	up-regulation			TNFRSF10D	5.99644e-08	down-regulation			ZBTB6	3.96221e-06	up-regulation
OAS2	1.09878e-07	up-regulation			IL12RB2	0.000239921	up-regulation			SAA2	6.0323e-08	up-regulation			WDR5B	3.99894e-06	up-regulation
RBBP8	1.11113e-07	up-regulation			TARBP2	0.000241614	up-regulation			PKD2	6.05222e-08	down-regulation			ASPSCR1	4.01062e-06	up-regulation
GABRG2	1.11345e-07	up-regulation			NOV	0.000241621	up-regulation			N4BP2L1	6.05555e-08	down-regulation			STIP1	4.02578e-06	up-regulation
FKBP1A	1.13836e-07	up-regulation			RECQL4	0.000242111	up-regulation			ROS1	6.05555e-08	up-regulation			SNX10	4.04243e-06	up-regulation
PMM2	1.14655e-07	up-regulation			BLZF1	0.000242438	up-regulation			SLC15A1	6.05975e-08	up-regulation			SEC31B	4.04299e-06	down-regulation
CIB1	1.1482e-07	up-regulation			DHRS11	0.000242438	up-regulation			ABT1	6.15248e-08	up-regulation			CAP1	4.04353e-06	down-regulation
GPN2	1.16413e-07	up-regulation			NOL3	0.00024364	up-regulation			CPA4	6.15938e-08	down-regulation			RHOT1	4.04624e-06	down-regulation
SLC25A31	1.18764e-07	up-regulation			MAPK13	0.000243786	up-regulation			PPP3R1	6.18267e-08	up-regulation			STK24	4.06974e-06	down-regulation
PASK	1.18851e-07	up-regulation			IL1RN	0.000245218	up-regulation			GFI1B	6.21994e-08	up-regulation			CDH11	4.08215e-06	down-regulation
NMU	1.19031e-07	up-regulation			GABRP	0.000245299	up-regulation			ARHGEF10	6.26899e-08	down-regulation			KCTD14	4.11609e-06	up-regulation
GCG	1.19398e-07	up-regulation			INPP4A	0.000245299	up-regulation			CD58	6.26899e-08	up-regulation			CRHR2	4.18646e-06	up-regulation
HEATR3	1.19663e-07	up-regulation			LSP1	0.000245299	up-regulation			KIAA0319	6.26899e-08	up-regulation			MFSD7	4.18646e-06	up-regulation
VAC14	1.19724e-07	up-regulation			ZNF593	0.000246171	up-regulation			MAP4K1	6.26899e-08	up-regulation			SLC8A1	4.24491e-06	up-regulation
CAPN5	1.20085e-07	up-regulation			CLU	0.000248499	up-regulation			PSORS1C1	6.31577e-08	up-regulation			CD28	4.26761e-06	up-regulation
PRR5	1.22069e-07	up-regulation			PPM1H	0.000253647	up-regulation			MECR	6.35832e-08	up-regulation			CLDN11	4.27158e-06	down-regulation
SFMBT1	1.22359e-07	up-regulation			MAF	0.000253823	down-regulation			KLHL35	6.39207e-08	up-regulation			CCL25	4.29517e-06	up-regulation
RC3H2	1.24017e-07	up-regulation			WNT2B	0.000254168	down-regulation			HSDL2	6.42688e-08	down-regulation			FCGR2B	4.29579e-06	up-regulation
MUTYH	1.24456e-07	up-regulation			ITGA4	0.00025655	up-regulation			PAEP	6.48665e-08	up-regulation			ATP8A1	4.34996e-06	down-regulation
PEX6	1.2671e-07	up-regulation			PAFAH1B3	0.000256608	up-regulation			ACVR2B	6.52625e-08	up-regulation			CYP11B1	4.41541e-06	up-regulation
MARCH2	1.28647e-07	up-regulation			PTN	0.000256608	up-regulation			SLC17A6	6.56059e-08	up-regulation			TNPO1	4.4454e-06	down-regulation
EEF1E1	1.29799e-07	up-regulation			B4GALT2	0.000256983	up-regulation			CCDC22	6.60715e-08	up-regulation			PRKAG2	4.46099e-06	up-regulation
ALDH18A1	1.30156e-07	up-regulation			CD300A	0.000257666	up-regulation			ATG16L1	6.6346e-08	up-regulation			KLHDC2	4.49188e-06	down-regulation
USP8	1.32478e-07	up-regulation			DPYD	0.00025987	down-regulation			CCL19	6.69778e-08	up-regulation			ATP10B	4.49753e-06	up-regulation
CARD9	1.35042e-07	up-regulation			SNRNP40	0.000260241	up-regulation			GCOM1	6.69778e-08	down-regulation			NSUN6	4.49753e-06	up-regulation
HOXB9	1.36772e-07	up-regulation			ANPEP	0.000262016	up-regulation			BRAF	6.73162e-08	up-regulation			CYSLTR1	4.50001e-06	up-regulation
STX16	1.36772e-07	up-regulation			PLA2G7	0.000265909	up-regulation			WNT3	6.85973e-08	up-regulation			PRICKLE3	4.56518e-06	up-regulation
HYDIN	1.37472e-07	up-regulation			QTRT1	0.000267431	up-regulation			MAPKAPK5	7.00369e-08	up-regulation			SLC15A2	4.56779e-06	up-regulation
CYC1	1.39804e-07	up-regulation			BRD7P3	0.000268062	up-regulation			MMP12	7.17481e-08	up-regulation			EREG	4.59508e-06	up-regulation
PIBF1	1.40107e-07	up-regulation			NLK	0.000268248	up-regulation			GPR173	7.34147e-08	up-regulation			CDCA8	4.61218e-06	up-regulation
SLC1A5	1.42561e-07	up-regulation			NXT2	0.000268454	up-regulation			RPS28	7.57022e-08	down-regulation			MUC1	4.64534e-06	up-regulation
PIK3C2A	1.45947e-07	up-regulation			CDC42EP1	0.000271746	up-regulation			XAB2	7.57073e-08	up-regulation			STX12	4.64916e-06	down-regulation
CCDC22	1.47441e-07	up-regulation			LARP4	0.000272394	up-regulation			RUNX2	7.62166e-08	up-regulation			RGS2	4.6747e-06	down-regulation
DNMT1	1.48224e-07	up-regulation			LRRC8B	0.000272394	up-regulation			CENPE	7.6878e-08	up-regulation			GPX7	4.71435e-06	up-regulation
ALDH1A2	1.48243e-07	down-regulation			RRBP1	0.000272394	up-regulation			CORIN	7.7821e-08	up-regulation			TRIM58	4.71804e-06	up-regulation
THPO	1.48293e-07	up-regulation			ZSWIM1	0.000274613	up-regulation			PLA2G7	7.83756e-08	up-regulation			UBR4	4.80996e-06	down-regulation
RNF44	1.49889e-07	up-regulation			HYOU1	0.000275038	up-regulation			SGCE	7.91025e-08	down-regulation			CEP72	4.88854e-06	up-regulation
ABHD11	1.52073e-07	up-regulation			ARL4C	0.000275056	up-regulation			FTO	8.02004e-08	down-regulation			GABRE	4.88854e-06	up-regulation
UBD	1.54892e-07	up-regulation			SLCO1A2	0.000275984	up-regulation			MCAT	8.14874e-08	up-regulation			PTPRZ1	4.88854e-06	down-regulation
VILL	1.54892e-07	up-regulation			KCNJ12	0.000276607	up-regulation			CHRNA5	8.32049e-08	up-regulation			SPCS1	4.88854e-06	down-regulation
C2orf49	1.56851e-07	up-regulation			UNG	0.000276671	up-regulation			NAPG	8.4924e-08	up-regulation			CALCOCO2	4.89866e-06	down-regulation
SLC2A1	1.56851e-07	up-regulation			HNF4G	0.000279385	up-regulation			KRT16	8.50264e-08	up-regulation			RIT1	4.91459e-06	up-regulation
STAP1	1.56851e-07	up-regulation			AMIGO2	0.000282407	down-regulation			CENPN	8.51403e-08	up-regulation			CHRNA4	5.11153e-06	up-regulation
SIGLEC15	1.5837e-07	up-regulation			NFYC	0.000282407	up-regulation			MAST4	8.51403e-08	down-regulation			MYEF2	5.16906e-06	up-regulation
MAGOH	1.59398e-07	up-regulation			SLC12A1	0.000282407	up-regulation			RPS18	8.58403e-08	down-regulation			CHRNA5	5.20317e-06	up-regulation
ARHGEF5	1.60923e-07	up-regulation			CEACAM1	0.000282696	up-regulation			TLR6	8.61523e-08	up-regulation			PURA	5.20317e-06	down-regulation
NUDT15	1.60923e-07	up-regulation			PMP22	0.000284522	down-regulation			SMARCA1	8.69842e-08	down-regulation			C2orf54	5.22836e-06	up-regulation
PTPN12	1.61322e-07	up-regulation			PPIF	0.00028794	up-regulation			TTLL1	8.69842e-08	up-regulation			POF1B	5.33024e-06	up-regulation
PGPEP1	1.61568e-07	up-regulation			DSC1	0.000288543	up-regulation			APOC2	8.7664e-08	up-regulation			ADH1C	5.3533e-06	down-regulation
ANK3	1.64868e-07	up-regulation			DDT	0.000290785	up-regulation			IL1RN	8.8551e-08	up-regulation			TMEM187	5.3533e-06	up-regulation
PRAF2	1.67414e-07	up-regulation			GABRA6	0.000291229	up-regulation			RAB3D	8.90479e-08	up-regulation			NARS	5.37334e-06	down-regulation
PIK3CB	1.68586e-07	up-regulation			ABHD11	0.000291401	up-regulation			TMEM40	8.90974e-08	up-regulation			LPCAT4	5.39585e-06	up-regulation
DHRS1	1.71423e-07	up-regulation			CEBPA	0.000291401	up-regulation			DNAJC4	8.91761e-08	up-regulation			TSTA3	5.39585e-06	up-regulation
CSF1R	1.72313e-07	up-regulation			SDF2L1	0.000292485	up-regulation			GLI2	8.98081e-08	down-regulation			RHOF	5.47245e-06	up-regulation
WDR77	1.72313e-07	up-regulation			SCUBE2	0.00029471	up-regulation			SIRPG	9.27145e-08	up-regulation			SLC38A4	5.49177e-06	up-regulation
IFT140	1.72408e-07	up-regulation			SMPD2	0.000295465	up-regulation			PGP	9.31225e-08	up-regulation			NTM	5.50098e-06	up-regulation
LCK	1.73023e-07	up-regulation			CCL4	0.000296018	up-regulation			SYCP2	9.34527e-08	up-regulation			S100A7	5.50299e-06	up-regulation
GFPT2	1.73533e-07	down-regulation			FCGR2A	0.000296018	up-regulation			CST6	9.44025e-08	up-regulation			DKK1	5.53978e-06	down-regulation
SSSCA1	1.7354e-07	up-regulation			TOX3	0.000296018	up-regulation			ZCCHC24	9.4648e-08	down-regulation			CCL17	5.54673e-06	up-regulation
VARS	1.74188e-07	up-regulation			JAG1	0.000296423	up-regulation			NOTCH4	9.87859e-08	up-regulation			LAMA4	5.55998e-06	down-regulation
HGS	1.7529e-07	up-regulation			TEX264	0.000297846	up-regulation			KCNJ13	1.0045e-07	up-regulation			WARS2	5.61905e-06	up-regulation
AQR	1.75495e-07	up-regulation			RBM41	0.000298079	up-regulation			CD96	1.0048e-07	up-regulation			CHRNB1	5.61915e-06	up-regulation
CTNNA1	1.75915e-07	up-regulation			TRAF3IP3	0.000299389	up-regulation			B3GALT2	1.0079e-07	down-regulation			ABCG2	5.62534e-06	down-regulation
KATNB1	1.76779e-07	up-regulation			RHBDF2	0.000301119	up-regulation			REXO2	1.01471e-07	down-regulation			GRK5	5.62534e-06	down-regulation
SPAG5	1.77966e-07	up-regulation			SOX13	0.000301119	up-regulation			OR7C2	1.02799e-07	up-regulation			S100A9	5.62534e-06	up-regulation
MYO9B	1.79456e-07	up-regulation			SLC16A6	0.000306915	up-regulation			INPP5D	1.05534e-07	up-regulation			ADRB3	5.68141e-06	down-regulation
RRM2	1.80181e-07	up-regulation			LAMA4	0.000306931	down-regulation			SLC27A5	1.05534e-07	up-regulation			MOCS3	5.68141e-06	up-regulation
PYCRL	1.81827e-07	up-regulation			UCK2	0.000307081	up-regulation			PUS1	1.06632e-07	up-regulation			RPE65	5.68141e-06	up-regulation
SCNN1G	1.81827e-07	up-regulation			PMVK	0.00030774	up-regulation			C3AR1	1.07305e-07	up-regulation			SEPT9	5.76162e-06	down-regulation
GIPC1	1.82141e-07	up-regulation			PSENEN	0.00030774	up-regulation			POF1B	1.08898e-07	up-regulation			METTL9	5.86612e-06	down-regulation
UEVLD	1.82848e-07	up-regulation			RIT1	0.000307819	up-regulation			AKAP8L	1.0936e-07	up-regulation			SH3TC1	5.8821e-06	up-regulation
ELMO1	1.84421e-07	up-regulation			SLC15A3	0.000312426	up-regulation			STRN4	1.09527e-07	up-regulation			NDUFA4L2	5.91318e-06	up-regulation
PKD2L2	1.84421e-07	up-regulation			ADRM1	0.000313226	up-regulation			RASSF8	1.10192e-07	down-regulation			RGL1	5.9604e-06	down-regulation
MED12	1.84769e-07	up-regulation			ARHGAP12	0.000313226	up-regulation			PEX14	1.10652e-07	up-regulation			CHRNE	6.04416e-06	up-regulation
SCAMP4	1.8513e-07	up-regulation			TEAD4	0.000313431	up-regulation			FEZ1	1.1089e-07	down-regulation			DTNB	6.04719e-06	up-regulation
SNRNP40	1.86872e-07	up-regulation			HOPX	0.000314281	up-regulation			MSX1	1.11108e-07	up-regulation			NR1D1	6.09159e-06	down-regulation
HYOU1	1.87169e-07	up-regulation			MELK	0.000317341	up-regulation			DUS1L	1.11686e-07	up-regulation			CDH5	6.11971e-06	up-regulation
TYRP1	1.87169e-07	up-regulation			CCL7	0.000318164	up-regulation			FJX1	1.11872e-07	up-regulation			MAGEA4	6.19441e-06	up-regulation
KHDRBS3	1.87192e-07	up-regulation			MAP3K13	0.000318164	up-regulation			GSTZ1	1.12012e-07	up-regulation			FBXO22	6.28962e-06	up-regulation
TRIM28	1.88128e-07	up-regulation			PIM2	0.000318164	up-regulation			DLG3	1.144e-07	up-regulation			FOXO3	6.30213e-06	down-regulation
THAP4	1.91267e-07	up-regulation			RPE	0.000318164	up-regulation			HCK	1.14464e-07	up-regulation			SLURP1	6.3048e-06	up-regulation
FABP7	1.91557e-07	up-regulation			TNFAIP8	0.000318164	up-regulation			APOL3	1.14503e-07	up-regulation			ATP6V0E1	6.46115e-06	down-regulation
SGMS1	1.91634e-07	up-regulation			HHLA3	0.000319346	up-regulation			B3GALT4	1.17041e-07	up-regulation			PRDX3	6.46115e-06	down-regulation
GYPE	1.92777e-07	up-regulation			CCDC68	0.000327154	down-regulation			RABIF	1.17965e-07	up-regulation			DNAJB5	6.50819e-06	up-regulation
KLHL24	1.9537e-07	up-regulation			PAXIP1	0.000328004	up-regulation			EVX1	1.18143e-07	up-regulation			PGP	6.51025e-06	up-regulation
IL9	1.95405e-07	up-regulation			DGKG	0.000331095	up-regulation			HCN4	1.18344e-07	up-regulation			TSPYL4	6.51025e-06	down-regulation
KRT20	1.98031e-07	up-regulation			DNAJC4	0.000331155	up-regulation			DSC3	1.20021e-07	down-regulation			INSM1	6.5473e-06	up-regulation
NCSTN	2.00183e-07	up-regulation			ARNTL2	0.000331618	up-regulation			PRR5	1.2012e-07	up-regulation			TMEM43	6.5473e-06	down-regulation
CORIN	2.00363e-07	up-regulation			HTR1E	0.000331618	down-regulation			HSD11B2	1.22633e-07	up-regulation			PPP1R2	6.58579e-06	up-regulation
DARS2	2.02904e-07	up-regulation			CHML	0.000333263	up-regulation			DNM3	1.23227e-07	up-regulation			GADD45G	6.59097e-06	down-regulation
RBM42	2.06037e-07	up-regulation			GCLM	0.000333447	up-regulation			TLR3	1.24603e-07	up-regulation			ST8SIA2	6.59222e-06	up-regulation
VDAC1	2.0981e-07	up-regulation			S100B	0.000335618	up-regulation			NPAS2	1.26938e-07	up-regulation			ARNTL2	6.63719e-06	up-regulation
MMP8	2.11632e-07	up-regulation			NCBP2	0.000337771	up-regulation			DGKE	1.28805e-07	up-regulation			KCNV1	6.63837e-06	up-regulation
IMP4	2.16498e-07	up-regulation			TRDN	0.000339962	up-regulation			CCR7	1.29741e-07	up-regulation			TNIP3	6.70333e-06	up-regulation
KCNE1	2.16498e-07	up-regulation			TRAF4	0.000341246	up-regulation			TIPIN	1.30912e-07	up-regulation			TRAT1	6.70333e-06	up-regulation
DCXR	2.1651e-07	up-regulation			VNN1	0.000341246	up-regulation			UAP1L1	1.32562e-07	up-regulation			ITCH	6.75611e-06	up-regulation
NOL4	2.17489e-07	up-regulation			GSTM5	0.000341249	down-regulation			THRB	1.34406e-07	up-regulation			MYBL2	6.75803e-06	up-regulation
FARSA	2.20341e-07	up-regulation			ZNF440	0.00034231	up-regulation			MMP13	1.36106e-07	up-regulation			AP1M2	6.77976e-06	up-regulation
CIZ1	2.20857e-07	up-regulation			TIMELESS	0.000343663	up-regulation			OGDH	1.36265e-07	up-regulation			CAMLG	6.7865e-06	down-regulation
SLC4A7	2.22507e-07	up-regulation			CNGB1	0.000345723	up-regulation			VPS33A	1.36527e-07	up-regulation			POU3F2	6.86036e-06	up-regulation
TFCP2L1	2.23394e-07	up-regulation			FBXL14	0.000347333	up-regulation			GADD45GIP1	1.37841e-07	up-regulation			HIST1H4A	6.87012e-06	up-regulation
C1orf112	2.26228e-07	up-regulation			NTN1	0.00034735	up-regulation			CRHR2	1.39295e-07	up-regulation			LRRC1	6.95117e-06	up-regulation
CNOT8	2.27994e-07	up-regulation			NCBP1	0.000347819	up-regulation			STAB1	1.40055e-07	up-regulation			S100A5	6.95232e-06	up-regulation
UBE2H	2.28113e-07	up-regulation			COL18A1	0.000351862	up-regulation			PNKP	1.40943e-07	up-regulation			ZCCHC10	6.9776e-06	up-regulation
CD80	2.30873e-07	up-regulation			MCM2	0.000351862	up-regulation			NKX2-8	1.41059e-07	up-regulation			ING2	6.99474e-06	down-regulation
SIRT7	2.33839e-07	up-regulation			MYLK3	0.000352421	up-regulation			COPS4	1.41579e-07	down-regulation			CCR3	7.10933e-06	up-regulation
GSDMD	2.35208e-07	up-regulation			PLEKHB1	0.000352421	up-regulation			PAQR4	1.41915e-07	up-regulation			FADS3	7.11498e-06	up-regulation
SYT13	2.36288e-07	up-regulation			CTBS	0.00035324	up-regulation			RPGR	1.43984e-07	up-regulation			CUTA	7.12034e-06	down-regulation
GPX3	2.42285e-07	up-regulation			NRSN2	0.000354851	up-regulation			TEKT2	1.44066e-07	up-regulation			ZEB1	7.1281e-06	down-regulation
PRLR	2.42285e-07	up-regulation			TMEM208	0.000354851	up-regulation			CARD14	1.44274e-07	up-regulation			TMEM87A	7.23919e-06	down-regulation
ZNF93	2.42285e-07	up-regulation			YEATS4	0.00035566	up-regulation			GNE	1.47092e-07	down-regulation			EXO1	7.28183e-06	up-regulation
HIST1H2BN	2.44341e-07	up-regulation			SEMA3C	0.000356415	down-regulation			MYLPF	1.4721e-07	up-regulation			COL4A6	7.36976e-06	down-regulation
WWC1	2.44439e-07	up-regulation			CCL13	0.000357539	up-regulation			SLC13A1	1.49127e-07	up-regulation			RPL8	7.38205e-06	down-regulation
FH	2.46252e-07	up-regulation			THAP10	0.000359567	up-regulation			HCLS1	1.49874e-07	up-regulation			HIF3A	7.50997e-06	up-regulation
TAS2R7	2.49761e-07	up-regulation			MAGEC1	0.000361179	up-regulation			KIF20B	1.51863e-07	up-regulation			LSP1	7.58166e-06	up-regulation
NTN1	2.50238e-07	up-regulation			GNA15	0.000364468	up-regulation			ADH5	1.53169e-07	down-regulation			SKP1	7.618e-06	down-regulation
IFNA5	2.51766e-07	up-regulation			LRRTM4	0.000370748	up-regulation			ZNF512B	1.54378e-07	up-regulation			RPS21	7.67692e-06	down-regulation
PLK1	2.52487e-07	up-regulation			SOX11	0.0003725	up-regulation			C6orf10	1.54754e-07	up-regulation			B3GALT4	7.68481e-06	up-regulation
COL4A1	2.53836e-07	up-regulation			C1QB	0.000373245	up-regulation			WNT5A	1.5742e-07	down-regulation			FUZ	7.70255e-06	up-regulation
EYA3	2.53836e-07	up-regulation			RFWD3	0.000373248	up-regulation			TLR7	1.57881e-07	up-regulation			SYT13	7.76156e-06	up-regulation
TNPO3	2.53917e-07	up-regulation			FAM174B	0.000374127	up-regulation			HMG20B	1.57991e-07	up-regulation			EIF4B	7.83523e-06	down-regulation
ABCB7	2.54057e-07	up-regulation			FCN3	0.000374127	up-regulation			AQP6	1.58072e-07	up-regulation			BIRC2	7.89306e-06	down-regulation
AHCYL1	2.5493e-07	up-regulation			PCSK1	0.000376605	up-regulation			FGFR1OP	1.60586e-07	up-regulation			TEAD4	7.89306e-06	up-regulation
C11orf71	2.5493e-07	up-regulation			FASLG	0.000376712	up-regulation			PIK3CG	1.60677e-07	up-regulation			ZDHHC13	7.89447e-06	up-regulation
ADAM17	2.54971e-07	up-regulation			ADH1C	0.00038082	down-regulation			TEX12	1.61561e-07	up-regulation			KLF9	8.01109e-06	down-regulation
BCL7C	2.54971e-07	up-regulation			BDKRB1	0.000380991	down-regulation			CIT	1.65981e-07	up-regulation			N4BP2L2	8.22567e-06	down-regulation
PCSK1	2.56259e-07	up-regulation			ZNF140	0.000380991	up-regulation			PLAG1	1.68498e-07	up-regulation			DLL3	8.25157e-06	up-regulation
TLE3	2.56259e-07	up-regulation			ST8SIA3	0.000381545	up-regulation			CTSD	1.69081e-07	up-regulation			TMEM19	8.29078e-06	up-regulation
BHLHE41	2.58593e-07	up-regulation			SIDT1	0.00038209	up-regulation			EPCAM	1.69081e-07	up-regulation			LY6H	8.29486e-06	up-regulation
GANAB	2.58748e-07	up-regulation			CYBB	0.000384565	up-regulation			ZSCAN16	1.69081e-07	up-regulation			NFE2L1	8.33081e-06	down-regulation
AURKB	2.59539e-07	up-regulation			RLN1	0.000390165	up-regulation			TAS2R13	1.69806e-07	up-regulation			ACBD4	8.34181e-06	up-regulation
THAP7	2.60382e-07	up-regulation			GMPR	0.000390617	up-regulation			SLC37A4	1.7032e-07	up-regulation			C7	8.35304e-06	down-regulation
SDC1	2.62001e-07	up-regulation			WDR5B	0.000391099	up-regulation			MARK2	1.70743e-07	up-regulation			MBL2	8.35304e-06	up-regulation
ZC3H12A	2.62001e-07	up-regulation			CLN3	0.000401276	up-regulation			TRMT12	1.7177e-07	up-regulation			SLC27A5	8.35304e-06	up-regulation
HIST1H2BO	2.63607e-07	up-regulation			TIPIN	0.000403446	up-regulation			POLM	1.72047e-07	up-regulation			SPRR1B	8.42061e-06	up-regulation
CEP72	2.6542e-07	up-regulation			LRRC32	0.000403585	up-regulation			TRAT1	1.74882e-07	up-regulation			MAPRE2	8.46928e-06	down-regulation
MGAT4B	2.66115e-07	up-regulation			NMU	0.000405098	up-regulation			PCSK5	1.75036e-07	down-regulation			TCP11L1	8.46928e-06	up-regulation
C11orf49	2.66911e-07	up-regulation			INTS5	0.000406765	up-regulation			SLC38A4	1.75264e-07	up-regulation			TCF25	8.50708e-06	down-regulation
CRK	2.66911e-07	up-regulation			MMP20	0.000406765	up-regulation			CYP2C8	1.7741e-07	up-regulation			LEPROT	8.51029e-06	down-regulation
AMOT	2.70537e-07	up-regulation			TMEM160	0.000406765	up-regulation			CLEC7A	1.77621e-07	up-regulation			RGS13	8.5336e-06	up-regulation
C8orf33	2.73075e-07	up-regulation			ANG	0.000407756	down-regulation			TNFRSF10B	1.78122e-07	down-regulation			C6orf10	8.61454e-06	up-regulation
CD1E	2.73821e-07	up-regulation			B3GAT3	0.000407756	up-regulation			PTTG2	1.79083e-07	up-regulation			TMEM121	8.61454e-06	up-regulation
SAV1	2.74272e-07	up-regulation			FPR2	0.000407871	up-regulation			SP1	1.84638e-07	up-regulation			SLC43A3	8.61644e-06	up-regulation
SMARCC1	2.76564e-07	up-regulation			NYX	0.000408259	up-regulation			FOXN2	1.87097e-07	up-regulation			GNL3L	8.6542e-06	up-regulation
CDC42EP1	2.77436e-07	up-regulation			KCNK15	0.000409493	up-regulation			LRRC8B	1.87462e-07	up-regulation			ZBED2	8.67716e-06	up-regulation
FTSJ1	2.77436e-07	up-regulation			MRPL4	0.000409615	up-regulation			SEC61B	1.87462e-07	down-regulation			PLA2G7	8.74455e-06	up-regulation
RHOF	2.77842e-07	up-regulation			NPY2R	0.000410837	up-regulation			ARNTL2	1.88412e-07	up-regulation			RAG2	8.76021e-06	up-regulation
ARHGEF16	2.7894e-07	up-regulation			IFI44	0.000411023	up-regulation			NSUN6	1.88412e-07	up-regulation			MMP17	8.91079e-06	up-regulation
DUS4L	2.7894e-07	up-regulation			ZNF682	0.000411023	up-regulation			GINS1	1.8967e-07	up-regulation			LCP2	8.97758e-06	up-regulation
TMF1	2.7894e-07	up-regulation			SEC22B	0.000411914	up-regulation			ZIM2	1.90629e-07	down-regulation			ASPM	9.00809e-06	up-regulation
SNRPA	2.79291e-07	up-regulation			IL12A	0.000413777	up-regulation			RAP1GAP	1.90683e-07	up-regulation			TRO	9.11593e-06	down-regulation
CRYZL1	2.81982e-07	up-regulation			POMZP3	0.000413777	up-regulation			B4GALT2	1.90994e-07	up-regulation			PCDHB8	9.2248e-06	up-regulation
MAGEA5	2.82106e-07	up-regulation			FGD2	0.000417181	up-regulation			AIM1L	1.91419e-07	up-regulation			EMP3	9.24267e-06	down-regulation
STYK1	2.84359e-07	up-regulation			IGF2BP3	0.000422935	up-regulation			FBXO3	1.91419e-07	down-regulation			FOXN2	9.32276e-06	up-regulation
PCOLCE	2.8655e-07	up-regulation			LSG1	0.000426386	up-regulation			CD8B	1.92488e-07	up-regulation			GALE	9.4276e-06	up-regulation
NOD2	2.86607e-07	up-regulation			CCNB1	0.000428273	up-regulation			EVI2B	1.94439e-07	up-regulation			ZC3H11A	9.53738e-06	down-regulation
ALS2CL	2.92697e-07	up-regulation			STX17	0.00043094	up-regulation			APPBP2	1.95634e-07	down-regulation			DLGAP1	9.57691e-06	up-regulation
KLHL26	2.92697e-07	up-regulation			VRK2	0.00043094	up-regulation			MYO1D	1.95728e-07	up-regulation			RAB17	9.57787e-06	up-regulation
CDKAL1	2.93316e-07	up-regulation			LSM6	0.000432896	up-regulation			PAX6	1.96349e-07	up-regulation			CNTN5	9.61882e-06	up-regulation
MGA	2.98501e-07	up-regulation			GMIP	0.000433524	up-regulation			MED18	1.96614e-07	up-regulation			SMAD9	9.61959e-06	down-regulation
GABRP	3.00029e-07	up-regulation			HIST1H1E	0.000433524	up-regulation			TAS2R7	1.97155e-07	up-regulation			SLC17A2	9.66538e-06	up-regulation
CCDC91	3.00446e-07	up-regulation			CARD9	0.000434659	up-regulation			CYP2J2	1.98876e-07	up-regulation			LHX2	9.70735e-06	down-regulation
GSDMB	3.02635e-07	up-regulation			GTF2IRD1	0.000437011	up-regulation			WDHD1	2.01453e-07	up-regulation			RENBP	9.84381e-06	up-regulation
NR1H3	3.03836e-07	up-regulation			F13B	0.000437715	up-regulation			GZMB	2.02075e-07	up-regulation			TOR1AIP1	9.86431e-06	down-regulation
CDH6	3.09963e-07	up-regulation			TMPO	0.00043772	up-regulation			ALS2CL	2.04386e-07	up-regulation			GFRA4	9.93047e-06	up-regulation
ZNF692	3.15243e-07	up-regulation			IPO4	0.000438091	up-regulation			CCL25	2.04665e-07	up-regulation			GNAS	9.93047e-06	down-regulation
C1QTNF3	3.16127e-07	up-regulation			ZNF217	0.000438645	up-regulation			SLC15A2	2.04944e-07	up-regulation			MX2	9.93047e-06	up-regulation
TMEM39B	3.16662e-07	up-regulation			RPA3	0.000441248	up-regulation			THNSL1	2.05349e-07	up-regulation			RHBG	9.94298e-06	down-regulation
UNG	3.19593e-07	up-regulation			KCNJ13	0.000444307	up-regulation			RAMP3	2.06237e-07	up-regulation			PALLD	9.98064e-06	down-regulation
STRN3	3.20762e-07	up-regulation			GABRA3	0.000445402	up-regulation			HYDIN	2.09507e-07	up-regulation			TAF13	1.00158e-05	up-regulation
KPNA4	3.22371e-07	up-regulation			NR2F6	0.000456126	up-regulation			C21orf91	2.1497e-07	up-regulation			CSTB	1.01449e-05	down-regulation
HDAC7	3.22859e-07	up-regulation			ZNF93	0.000456126	up-regulation			SLC12A1	2.17188e-07	up-regulation			DBNDD1	1.01449e-05	up-regulation
RBM10	3.25562e-07	up-regulation			PASK	0.000457495	up-regulation			CDKN1A	2.21997e-07	down-regulation			KIF2C	1.01449e-05	up-regulation
IL21R	3.26468e-07	up-regulation			ABHD14A	0.000459476	up-regulation			PIK3CA	2.23832e-07	up-regulation			RHOA	1.01449e-05	down-regulation
TMPO	3.27027e-07	up-regulation			C14orf169	0.000464372	up-regulation			RPL10	2.27644e-07	down-regulation			DNM3	1.0169e-05	up-regulation
FBXO4	3.27539e-07	up-regulation			TRRAP	0.000465229	up-regulation			SAMHD1	2.32405e-07	up-regulation			ATP2B3	1.02187e-05	up-regulation
RB1CC1	3.31063e-07	up-regulation			FAAH	0.000466399	up-regulation			ERBB4	2.32432e-07	up-regulation			SPRR1A	1.02589e-05	up-regulation
HIST1H2AK	3.31094e-07	up-regulation			SS18	0.000467603	up-regulation			MAPK13	2.3353e-07	up-regulation			BAGE	1.02763e-05	up-regulation
MRPL40	3.31544e-07	up-regulation			ATF7IP	0.000470041	up-regulation			AASS	2.37068e-07	down-regulation			TAS2R13	1.03171e-05	up-regulation
ATG9A	3.32117e-07	up-regulation			C11orf24	0.000472343	up-regulation			CCK	2.42828e-07	up-regulation			CDH16	1.04543e-05	up-regulation
SLC16A6	3.34385e-07	up-regulation			PGGT1B	0.000472391	up-regulation			LY6H	2.43906e-07	up-regulation			SLC26A1	1.05265e-05	up-regulation
SLC17A1	3.37419e-07	up-regulation			LMTK2	0.000478401	up-regulation			FARSA	2.44171e-07	up-regulation			SPO11	1.06369e-05	up-regulation
CENPE	3.40656e-07	up-regulation			LCP1	0.000480042	up-regulation			CSF2RA	2.4639e-07	up-regulation			LAT2	1.06678e-05	up-regulation
TBR1	3.40656e-07	up-regulation			PTPN18	0.000480187	up-regulation			FZD5	2.46876e-07	up-regulation			ADAM28	1.07171e-05	up-regulation
NFYC	3.41921e-07	up-regulation			MACROD1	0.000483452	up-regulation			ICAM4	2.47109e-07	up-regulation			CNBP	1.07839e-05	down-regulation
MTPAP	3.4287e-07	up-regulation			PBLD	0.000483452	up-regulation			PEX6	2.47793e-07	up-regulation			CLEC4E	1.08285e-05	up-regulation
THOC5	3.45712e-07	up-regulation			MAFB	0.000484015	up-regulation			TBC1D17	2.50071e-07	up-regulation			CHST7	1.0876e-05	down-regulation
AQP5	3.50683e-07	up-regulation			FBN1	0.000487822	down-regulation			HOXB5	2.52116e-07	up-regulation			RUVBL1	1.0876e-05	up-regulation
HAS1	3.50683e-07	down-regulation			CDKAL1	0.000487998	up-regulation			PTGES2	2.5293e-07	up-regulation			SCN1B	1.09233e-05	down-regulation
LRRC31	3.51347e-07	up-regulation			GPRC5C	0.000487998	up-regulation			CNNM4	2.54541e-07	up-regulation			BLNK	1.09468e-05	up-regulation
POLR3K	3.54051e-07	up-regulation			CCR3	0.000488228	up-regulation			S100A3	2.56569e-07	up-regulation			MTUS1	1.09493e-05	down-regulation
COPE	3.59212e-07	up-regulation			PIK3CA	0.00048826	up-regulation			PGBD3	2.57829e-07	up-regulation			RACGAP1	1.098e-05	up-regulation
LRCH1	3.59212e-07	up-regulation			GUCY1A2	0.00049159	up-regulation			SHMT1	2.57829e-07	up-regulation			PECR	1.11499e-05	up-regulation
MERTK	3.65933e-07	up-regulation			PUS7	0.00049159	up-regulation			TMEM121	2.57956e-07	up-regulation			PDSS1	1.11652e-05	up-regulation
ZCCHC11	3.69261e-07	up-regulation			MFSD6	0.000491701	up-regulation			GUCY1A2	2.60161e-07	up-regulation			C10orf95	1.121e-05	up-regulation
ATP6V0D1	3.73756e-07	up-regulation			ALG3	0.000493108	up-regulation			FGD2	2.7261e-07	up-regulation			EGLN3	1.13071e-05	up-regulation
RBM28	3.78686e-07	up-regulation			CDH18	0.000493879	up-regulation			GCAT	2.7435e-07	up-regulation			MSH2	1.13232e-05	up-regulation
CTNNB1	3.89066e-07	up-regulation			IGSF6	0.000501162	up-regulation			CDC25A	2.74975e-07	up-regulation			ACTR3	1.13417e-05	down-regulation
WDR5B	3.89066e-07	up-regulation			DDX11	0.000504055	up-regulation			DLL3	2.77135e-07	up-regulation			FOXJ1	1.14118e-05	up-regulation
SMAD4	3.89388e-07	up-regulation			FIBP	0.000504576	up-regulation			ZNF589	2.77883e-07	up-regulation			ARF4	1.1462e-05	down-regulation
OXA1L	3.90736e-07	up-regulation			MUC4	0.000504576	up-regulation			LIPG	2.78697e-07	up-regulation			GJA1	1.14893e-05	down-regulation
LPIN2	3.93793e-07	up-regulation			BCL3	0.000504717	up-regulation			LARP4	2.79747e-07	up-regulation			MPPED2	1.17195e-05	up-regulation
SDC3	3.93793e-07	up-regulation			NCF2	0.000504907	up-regulation			MATN3	2.81253e-07	up-regulation			MLANA	1.17308e-05	up-regulation
HIST1H2BB	3.94301e-07	up-regulation			LSM4	0.000505073	up-regulation			MRPL4	2.84636e-07	up-regulation			FBXL6	1.18448e-05	up-regulation
MRS2	3.99274e-07	up-regulation			SPAG5	0.000506589	up-regulation			GAL3ST1	2.86522e-07	up-regulation			CFTR	1.20351e-05	up-regulation
METAP2	4.01173e-07	up-regulation			NUDT3	0.000508277	up-regulation			EFHC2	2.87022e-07	up-regulation			TSPYL2	1.20926e-05	down-regulation
GLUD1	4.09697e-07	up-regulation			TMEM63A	0.000509563	up-regulation			SP140	2.87347e-07	up-regulation			F12	1.21808e-05	up-regulation
EFHC1	4.11527e-07	up-regulation			CHGA	0.00051017	up-regulation			DCPS	2.87847e-07	up-regulation			KDR	1.22399e-05	down-regulation
PSRC1	4.13138e-07	up-regulation			IFIT3	0.00051017	up-regulation			CEP76	2.89542e-07	up-regulation			CASP5	1.22723e-05	up-regulation
GPR27	4.1336e-07	up-regulation			TREM2	0.000513295	up-regulation			GRIK3	2.89542e-07	up-regulation			RASGRP3	1.24728e-05	up-regulation
FADS3	4.20646e-07	up-regulation			ZGPAT	0.000513392	up-regulation			ALDH1A1	2.93389e-07	down-regulation			CHI3L1	1.25396e-05	up-regulation
SLC5A3	4.31697e-07	up-regulation			BCL7C	0.000514202	up-regulation			FARP2	2.94837e-07	up-regulation			SHMT1	1.25697e-05	up-regulation
OCEL1	4.35598e-07	up-regulation			TMEM19	0.000514737	up-regulation			IL17RB	2.95616e-07	up-regulation			EEF1E1	1.28585e-05	up-regulation
TFPT	4.35598e-07	up-regulation			TBX21	0.000519622	up-regulation			SCGB1A1	2.95979e-07	up-regulation			PPP1R3D	1.28737e-05	up-regulation
AP3B1	4.38253e-07	up-regulation			GPATCH4	0.000519852	up-regulation			KRT7	2.97446e-07	up-regulation			KLHL35	1.28946e-05	up-regulation
APOL1	4.39204e-07	up-regulation			MEN1	0.000522767	up-regulation			MORC1	2.98919e-07	up-regulation			RASSF8	1.28946e-05	down-regulation
PIK3C2B	4.39418e-07	up-regulation			C1QTNF3	0.000523316	up-regulation			TRPA1	3.01834e-07	down-regulation			LRAT	1.30113e-05	up-regulation
CD96	4.39717e-07	up-regulation			MAGT1	0.000527265	up-regulation			CYTH4	3.02276e-07	up-regulation			SASH3	1.30113e-05	up-regulation
APOOL	4.43065e-07	up-regulation			DLG3	0.000527963	up-regulation			CNGB1	3.03551e-07	up-regulation			SLCO1A2	1.30589e-05	up-regulation
APEX2	4.44585e-07	up-regulation			NLRP3	0.000528918	up-regulation			HSPG2	3.03903e-07	up-regulation			BPHL	1.31423e-05	up-regulation
MYO3A	4.45818e-07	up-regulation			PANX1	0.000529577	up-regulation			TRIM10	3.07622e-07	up-regulation			CFDP1	1.31836e-05	down-regulation
EPHX1	4.46632e-07	up-regulation			KCNJ8	0.000531526	down-regulation			SLC2A11	3.09681e-07	up-regulation			MUM1	1.33637e-05	down-regulation
DYNC1LI1	4.49259e-07	up-regulation			PTPRCAP	0.000531526	up-regulation			CACNA1A	3.11486e-07	up-regulation			GRIN1	1.36308e-05	up-regulation
ERAL1	4.49497e-07	up-regulation			LAPTM5	0.000532099	up-regulation			ZNF702P	3.12627e-07	up-regulation			SPAG4	1.3703e-05	up-regulation
MRPS28	4.53022e-07	up-regulation			COPE	0.000533789	up-regulation			ROBO1	3.13929e-07	down-regulation			CHCHD2	1.38843e-05	down-regulation
CIC	4.53035e-07	up-regulation			MYH6	0.00053586	up-regulation			HOXB9	3.14342e-07	up-regulation			CYP4F3	1.39287e-05	up-regulation
WNK1	4.53053e-07	up-regulation			SNN	0.000536386	up-regulation			JUP	3.14342e-07	up-regulation			CYP2F1	1.39754e-05	up-regulation
ASPSCR1	4.54982e-07	up-regulation			GPN2	0.000537899	up-regulation			CABP5	3.16497e-07	up-regulation			CCL19	1.41803e-05	up-regulation
TRPM4	4.54982e-07	up-regulation			SAMD9	0.000541735	up-regulation			RNPEPL1	3.16696e-07	up-regulation			AASS	1.42506e-05	down-regulation
PMP2	4.55024e-07	up-regulation			RBP4	0.000544285	up-regulation			SERPINB5	3.16696e-07	up-regulation			UTS2	1.43639e-05	up-regulation
OR2W1	4.55217e-07	up-regulation			LTB	0.000548768	up-regulation			PPP1R2	3.19717e-07	up-regulation			TNFRSF10D	1.43816e-05	down-regulation
CORO1A	4.57227e-07	up-regulation			RAB17	0.000550676	up-regulation			PSORS1C2	3.22782e-07	up-regulation			THBD	1.44411e-05	down-regulation
FNBP1	4.58793e-07	up-regulation			PPP1R3C	0.000557136	down-regulation			STOM	3.24543e-07	down-regulation			C9orf40	1.46114e-05	up-regulation
ILF2	4.63506e-07	up-regulation			CCHCR1	0.000558632	up-regulation			NEK7	3.25171e-07	down-regulation			SLC4A4	1.4657e-05	down-regulation
PRR4	4.67655e-07	up-regulation			PMAIP1	0.000560752	up-regulation			ICA1	3.26311e-07	up-regulation			TIMP1	1.47206e-05	down-regulation
RNF115	4.68465e-07	up-regulation			NKX3-2	0.00056095	up-regulation			KCNC3	3.27456e-07	up-regulation			CD22	1.47993e-05	down-regulation
ZSCAN5A	4.69235e-07	up-regulation			RAB27A	0.000561325	up-regulation			GAS1	3.30604e-07	down-regulation			ZSCAN16	1.48442e-05	up-regulation
PRSS1	4.70037e-07	up-regulation			TAS2R7	0.000564216	up-regulation			ADA	3.36455e-07	up-regulation			ENDOG	1.48918e-05	up-regulation
POLM	4.70252e-07	up-regulation			ASNA1	0.000570585	up-regulation			KIF2A	3.37487e-07	up-regulation			ARL4C	1.49247e-05	up-regulation
POU2AF1	4.71753e-07	up-regulation			KCNJ6	0.000570585	up-regulation			SLAMF7	3.39832e-07	up-regulation			CENPE	1.49351e-05	up-regulation
RAB17	4.73123e-07	up-regulation			SLC5A3	0.000570585	up-regulation			NLRP3	3.43069e-07	up-regulation			SYT17	1.49803e-05	up-regulation
MED8	4.73351e-07	up-regulation			IL2RG	0.000576181	up-regulation			MAGEA2B	3.45902e-07	up-regulation			SLC6A9	1.51417e-05	up-regulation
ARPC4	4.73473e-07	up-regulation			LRP6	0.000576181	up-regulation			ZNF682	3.49498e-07	up-regulation			HDDC2	1.57262e-05	down-regulation
GDAP2	4.76717e-07	up-regulation			PRKRA	0.000576835	up-regulation			PDYN	3.55271e-07	up-regulation			NANOG	1.57262e-05	down-regulation
METAP1	4.80533e-07	up-regulation			RPRM	0.000580302	down-regulation			KCNN3	3.56996e-07	up-regulation			TRIM10	1.58139e-05	up-regulation
MFSD6	4.81566e-07	up-regulation			SYT13	0.000582962	up-regulation			KCNK12	3.60338e-07	up-regulation			COL4A5	1.58904e-05	down-regulation
OR1E1	4.89473e-07	up-regulation			DSC3	0.000584405	down-regulation			ELL	3.63234e-07	up-regulation			CACNA1H	1.5951e-05	down-regulation
PFDN6	4.92162e-07	up-regulation			TYMS	0.000584405	up-regulation			MSL3	3.66064e-07	up-regulation			SMPD2	1.61555e-05	up-regulation
HMGCS1	4.936e-07	up-regulation			CALD1	0.00058955	down-regulation			TUBA1A	3.70753e-07	down-regulation			NR1H4	1.61769e-05	down-regulation
PRICKLE3	4.97279e-07	up-regulation			TMEM156	0.00058955	up-regulation			APBB1IP	3.73565e-07	up-regulation			CKB	1.6224e-05	up-regulation
PPFIBP1	5.01719e-07	up-regulation			REEP1	0.000590824	down-regulation			TMSB10	3.75256e-07	down-regulation			CPA4	1.63357e-05	down-regulation
EPOR	5.09251e-07	up-regulation			TMOD3	0.000597594	up-regulation			EIF1AY	3.75667e-07	up-regulation			BMP7	1.63865e-05	up-regulation
IBSP	5.14018e-07	up-regulation			FAM105A	0.000597804	up-regulation			ARID3A	3.76358e-07	up-regulation			SERPINC1	1.63865e-05	up-regulation
TSSC1	5.1561e-07	up-regulation			SLC4A10	0.000597804	up-regulation			TFDP2	3.76655e-07	up-regulation			MRPL42	1.64186e-05	up-regulation
MARK2	5.15639e-07	up-regulation			WDR74	0.000597804	up-regulation			GPR27	3.80095e-07	up-regulation			CTNND2	1.64362e-05	up-regulation
FLOT2	5.17094e-07	up-regulation			JAM2	0.000598328	down-regulation			GRK5	3.80095e-07	down-regulation			RAB13	1.64362e-05	down-regulation
CRISP1	5.17997e-07	up-regulation			NENF	0.000598328	down-regulation			TNNI1	3.81315e-07	up-regulation			RNF2	1.64362e-05	up-regulation
GBF1	5.17997e-07	up-regulation			PHACTR4	0.000598624	up-regulation			UGT2B4	3.83848e-07	up-regulation			CSRP1	1.64487e-05	down-regulation
GTF2F2	5.21225e-07	up-regulation			PSMC4	0.000598624	up-regulation			CACNA1B	3.86105e-07	up-regulation			CDH7	1.64715e-05	up-regulation
IPO7	5.22447e-07	up-regulation			CASP5	0.000598834	up-regulation			GFER	3.88021e-07	up-regulation			PLAGL1	1.64855e-05	down-regulation
SEC14L4	5.27341e-07	up-regulation			OXR1	0.000603053	up-regulation			RGR	3.90133e-07	up-regulation			HNF4G	1.66403e-05	up-regulation
CHML	5.29533e-07	up-regulation			TRIM58	0.000604507	up-regulation			B9D2	3.91416e-07	up-regulation			ROBO1	1.67254e-05	down-regulation
PDZD8	5.3283e-07	up-regulation			DCK	0.000605013	up-regulation			LMTK2	3.91416e-07	up-regulation			CDC42EP1	1.68697e-05	up-regulation
ADCY8	5.36802e-07	up-regulation			TBL3	0.00060567	up-regulation			NCAM2	3.92911e-07	up-regulation			THRA	1.69553e-05	down-regulation
SLC26A3	5.36802e-07	up-regulation			PF4V1	0.000605681	up-regulation			NUAK2	3.9503e-07	up-regulation			ZNF205	1.71163e-05	up-regulation
PRPF6	5.37772e-07	up-regulation			CLEC7A	0.000605977	up-regulation			STAP1	3.97131e-07	up-regulation			TXK	1.72267e-05	up-regulation
LAMC2	5.44028e-07	up-regulation			IRF1	0.0006071	up-regulation			IFI44	4.0149e-07	up-regulation			C1S	1.72779e-05	down-regulation
ABCC3	5.45905e-07	up-regulation			BCAM	0.000612705	up-regulation			SMC2	4.01547e-07	up-regulation			CEACAM8	1.73588e-05	up-regulation
RNF125	5.53637e-07	up-regulation			NRL	0.000619336	up-regulation			RAG1	4.01563e-07	up-regulation			IDH1	1.73766e-05	down-regulation
VPS28	5.60218e-07	up-regulation			SPATS2	0.000627144	up-regulation			B9D1	4.10445e-07	up-regulation			TMEM177	1.74003e-05	up-regulation
XCL2	5.60218e-07	up-regulation			TNFSF11	0.000627144	up-regulation			IQCA1	4.10445e-07	up-regulation			GNA15	1.74295e-05	up-regulation
DNAI2	5.65862e-07	up-regulation			MYO6	0.000629021	up-regulation			FSCN2	4.11441e-07	up-regulation			EDEM3	1.74385e-05	up-regulation
ZNF592	5.68262e-07	up-regulation			TYMP	0.000629576	up-regulation			PCBP4	4.11441e-07	up-regulation			DARS2	1.77361e-05	up-regulation
MARK1	5.71025e-07	up-regulation			AP1G2	0.00062967	up-regulation			ANXA9	4.13357e-07	up-regulation			POR	1.77403e-05	up-regulation
GRAMD4	5.71252e-07	up-regulation			PSMB8	0.000630186	up-regulation			VAT1	4.23583e-07	down-regulation			IDO1	1.7788e-05	up-regulation
GOLGA4	5.78262e-07	up-regulation			PCSK1N	0.000630889	up-regulation			DRD3	4.2855e-07	up-regulation			SLC7A10	1.7874e-05	up-regulation
LRFN4	5.78262e-07	up-regulation			ALDH1A3	0.000633661	down-regulation			HLCS	4.2938e-07	up-regulation			MAGEA2B	1.78926e-05	up-regulation
POP7	5.85107e-07	up-regulation			ABCB11	0.000633947	up-regulation			SRGAP3	4.33274e-07	up-regulation			TCHH	1.8261e-05	up-regulation
IFI27	5.85733e-07	up-regulation			ZNF91	0.000634832	up-regulation			BYSL	4.33937e-07	up-regulation			TFCP2L1	1.82815e-05	up-regulation
KLHL22	5.87903e-07	up-regulation			PCDHB8	0.000635463	up-regulation			CALY	4.33937e-07	up-regulation			MTA2	1.83084e-05	up-regulation
ITGB3	5.89531e-07	up-regulation			HSPB11	0.000638857	up-regulation			TYMP	4.40088e-07	up-regulation			MAPK13	1.84333e-05	up-regulation
CEACAM1	5.93571e-07	up-regulation			PDE4B	0.000640241	up-regulation			FERMT2	4.45103e-07	down-regulation			THNSL1	1.84333e-05	up-regulation
CLN3	6.0308e-07	up-regulation			RIPK2	0.000640848	up-regulation			ATP8A1	4.45914e-07	down-regulation			ZCCHC24	1.84498e-05	down-regulation
HPS5	6.0308e-07	up-regulation			ALOX5	0.000642415	up-regulation			WASF3	4.47581e-07	down-regulation			MPDZ	1.84619e-05	down-regulation
S100A13	6.06545e-07	up-regulation			RFC5	0.000646601	up-regulation			GLRA3	4.53208e-07	up-regulation			CHD9	1.86923e-05	down-regulation
ARID3A	6.11594e-07	up-regulation			DPM2	0.000647394	up-regulation			WDR91	4.53388e-07	up-regulation			RYR2	1.86947e-05	down-regulation
ABCC4	6.2297e-07	up-regulation			MTA2	0.000647394	up-regulation			MED8	4.59843e-07	up-regulation			AOAH	1.87367e-05	up-regulation
GOLGA2	6.2297e-07	up-regulation			HCK	0.000650158	up-regulation			CTSZ	4.68826e-07	up-regulation			ARPC2	1.89619e-05	down-regulation
ZWILCH	6.27264e-07	up-regulation			SLC37A4	0.000650158	up-regulation			LIMA1	4.76843e-07	down-regulation			GNA14	1.90085e-05	down-regulation
FCER1G	6.29655e-07	up-regulation			LAMB3	0.000653669	up-regulation			CDS1	4.82573e-07	up-regulation			RPL35	1.91058e-05	down-regulation
RNF39	6.31234e-07	up-regulation			COG7	0.000655284	up-regulation			SCNN1A	4.83756e-07	up-regulation			SNAPC1	1.92268e-05	up-regulation
SLC5A6	6.31298e-07	up-regulation			MAGOH	0.000656397	up-regulation			GRIA2	4.88379e-07	up-regulation			CEP97	1.92382e-05	up-regulation
ARFGAP3	6.33477e-07	up-regulation			CYBRD1	0.000660196	down-regulation			MRPL48	4.99601e-07	up-regulation			ANPEP	1.9676e-05	up-regulation
RAD23A	6.33477e-07	up-regulation			USP24	0.000663162	up-regulation			KLRD1	5.00047e-07	up-regulation			SERPINB5	1.9676e-05	up-regulation
KCTD3	6.3603e-07	up-regulation			KRT8	0.000663367	up-regulation			RASGRP3	5.00047e-07	up-regulation			PAQR5	2.0116e-05	up-regulation
CGREF1	6.37612e-07	up-regulation			RNASE6	0.000665906	up-regulation			CDC42EP2	5.01103e-07	down-regulation			TXNIP	2.0544e-05	down-regulation
QTRT1	6.41233e-07	up-regulation			PITX1	0.00066613	up-regulation			GUCY2F	5.02186e-07	up-regulation			UST	2.05784e-05	down-regulation
TGIF2	6.42095e-07	up-regulation			CCR2	0.000667767	up-regulation			CDON	5.05794e-07	down-regulation			BAK1	2.06017e-05	up-regulation
DEPDC1	6.42502e-07	up-regulation			TRPC1	0.000667767	down-regulation			NKX3-2	5.07573e-07	up-regulation			CASP9	2.06075e-05	down-regulation
CD3EAP	6.42947e-07	up-regulation			NXT1	0.000670737	up-regulation			MELK	5.0929e-07	up-regulation			AGPAT4	2.0639e-05	down-regulation
AK2	6.4443e-07	up-regulation			ZBED1	0.000677252	up-regulation			AIM2	5.12765e-07	up-regulation			C1orf21	2.07686e-05	down-regulation
GMPR	6.68762e-07	up-regulation			THTPA	0.000678487	up-regulation			KCNK7	5.15953e-07	up-regulation			GPR87	2.08814e-05	up-regulation
MSTN	6.68762e-07	up-regulation			DNASE2	0.000681937	up-regulation			PSCA	5.21751e-07	up-regulation			LTC4S	2.09231e-05	up-regulation
IL26	6.69011e-07	up-regulation			MS4A12	0.000685691	up-regulation			H2AFX	5.3007e-07	up-regulation			GNB5	2.0926e-05	down-regulation
ALOX5	6.72851e-07	up-regulation			FGF12	0.000688404	up-regulation			GEMIN7	5.33754e-07	up-regulation			TNFAIP6	2.0926e-05	up-regulation
PKP4	6.80307e-07	up-regulation			ZSCAN16	0.000691527	up-regulation			FMO3	5.38105e-07	up-regulation			CLIC1	2.10991e-05	down-regulation
C16orf58	6.81901e-07	up-regulation			TMEFF1	0.000698137	up-regulation			NFKBIB	5.39398e-07	up-regulation			NSUN7	2.14346e-05	up-regulation
ZNF257	6.82324e-07	up-regulation			CCR7	0.000700718	up-regulation			FOXF2	5.48571e-07	up-regulation			GNRHR	2.14632e-05	up-regulation
KIAA0319L	6.83719e-07	up-regulation			MSL3	0.000703549	up-regulation			HDAC7	5.5208e-07	up-regulation			SYNGR4	2.14632e-05	up-regulation
ZNF83	6.83719e-07	up-regulation			OR52A1	0.000704535	up-regulation			PHLDA2	5.53109e-07	up-regulation			RBMX	2.15571e-05	down-regulation
PILRA	6.85968e-07	up-regulation			GPX3	0.000708333	up-regulation			NR1I3	5.53874e-07	up-regulation			RP2	2.16159e-05	up-regulation
BCAS1	6.94706e-07	up-regulation			PTPRR	0.000710356	up-regulation			MBL2	5.5596e-07	up-regulation			CLIP3	2.17728e-05	down-regulation
SAA2	6.99442e-07	up-regulation			SMG7	0.000712441	up-regulation			FADS2	5.6171e-07	up-regulation			DUSP26	2.17851e-05	down-regulation
CR2	7.02267e-07	up-regulation			SEZ6L2	0.000716441	up-regulation			LMO1	5.6171e-07	up-regulation			HSD17B11	2.19645e-05	down-regulation
HRASLS2	7.09564e-07	up-regulation			TDRKH	0.000720366	up-regulation			PURA	5.8546e-07	down-regulation			NDUFS4	2.19645e-05	down-regulation
RANBP17	7.14668e-07	up-regulation			DKK3	0.000721679	down-regulation			WNT6	5.8855e-07	up-regulation			CNKSR1	2.21384e-05	up-regulation
DEF6	7.17383e-07	up-regulation			CUEDC1	0.000726052	up-regulation			FBXO5	5.92199e-07	up-regulation			CRHR1	2.23534e-05	up-regulation
WBP2	7.25972e-07	up-regulation			NME6	0.000726052	up-regulation			ZNF280D	5.95434e-07	down-regulation			WRB	2.25356e-05	down-regulation
CLCA4	7.28436e-07	up-regulation			CCDC91	0.000730025	up-regulation			ADARB2	6.01088e-07	up-regulation			APBB1IP	2.25702e-05	up-regulation
PAK2	7.2982e-07	up-regulation			LPAR2	0.000730837	up-regulation			LXN	6.01088e-07	down-regulation			GJA4	2.26786e-05	up-regulation
DDX28	7.30174e-07	up-regulation			FYCO1	0.000731107	down-regulation			DNM2	6.03188e-07	up-regulation			PLA2G5	2.26786e-05	down-regulation
ELF2	7.322e-07	up-regulation			RFX1	0.000734383	up-regulation			PASK	6.03188e-07	up-regulation			LLPH	2.26986e-05	up-regulation
EXOC5	7.36688e-07	up-regulation			MYO18A	0.000745399	up-regulation			KLHL1	6.03632e-07	up-regulation			POU2AF1	2.26986e-05	up-regulation
MED23	7.36688e-07	up-regulation			PDAP1	0.000752351	up-regulation			WHSC1	6.07214e-07	up-regulation			CYBB	2.27034e-05	up-regulation
MPG	7.36688e-07	up-regulation			RSRC1	0.000755315	up-regulation			CLCF1	6.07695e-07	up-regulation			TNF	2.27134e-05	up-regulation
PNPLA3	7.36688e-07	up-regulation			TFCP2L1	0.000763096	up-regulation			ELOVL6	6.07695e-07	up-regulation			CD3G	2.31718e-05	up-regulation
TRPC4AP	7.37428e-07	up-regulation			HSPG2	0.000774243	up-regulation			SOX1	6.15561e-07	up-regulation			SLC38A2	2.31856e-05	down-regulation
HYAL2	7.37903e-07	up-regulation			GAD1	0.000777744	up-regulation			PMAIP1	6.22232e-07	up-regulation			FEZF2	2.32823e-05	up-regulation
BMPR1B	7.41678e-07	up-regulation			ABCF2	0.000784783	up-regulation			B3GALNT1	6.24454e-07	up-regulation			GBE1	2.33981e-05	down-regulation
RNASET2	7.50333e-07	up-regulation			CSTF1	0.000784783	up-regulation			INCENP	6.265e-07	up-regulation			HYDIN	2.33981e-05	up-regulation
CASZ1	7.51153e-07	up-regulation			DLEU1	0.000785736	up-regulation			MAP3K6	6.26935e-07	up-regulation			NIP7	2.34239e-05	up-regulation
CASS4	7.54729e-07	up-regulation			DHRS7B	0.000787384	up-regulation			PILRA	6.3469e-07	up-regulation			SEC63	2.37097e-05	down-regulation
WEE1	7.56131e-07	up-regulation			CAD	0.000791181	up-regulation			NELL2	6.39005e-07	down-regulation			CARD9	2.37694e-05	up-regulation
TAF11	7.5903e-07	up-regulation			DARS2	0.000791181	up-regulation			SCML1	6.39513e-07	down-regulation			EVI2B	2.38009e-05	up-regulation
FOXA1	7.59455e-07	up-regulation			UBE2D1	0.000791181	up-regulation			LYRM4	6.39952e-07	up-regulation			SKP2	2.38107e-05	up-regulation
EVL	7.61068e-07	up-regulation			ZNF692	0.000791181	up-regulation			NCKAP1L	6.46102e-07	up-regulation			NOTCH3	2.3906e-05	up-regulation
UBE2Z	7.61113e-07	up-regulation			EPHA1	0.000791709	up-regulation			PATZ1	6.48769e-07	up-regulation			MDFI	2.39485e-05	up-regulation
TMEM135	7.63751e-07	up-regulation			LGI1	0.000791709	up-regulation			SOBP	6.57558e-07	down-regulation			DAGLA	2.41432e-05	up-regulation
SFN	7.65849e-07	up-regulation			BARD1	0.000793642	up-regulation			TYMS	6.62911e-07	up-regulation			SPP1	2.43746e-05	up-regulation
FAM49B	7.78867e-07	up-regulation			NRAP	0.000796353	up-regulation			GALR2	6.63685e-07	up-regulation			IL20RA	2.44989e-05	up-regulation
GFOD1	7.78962e-07	up-regulation			GAS1	0.000799475	down-regulation			BMP4	6.71341e-07	down-regulation			AZGP1	2.45532e-05	up-regulation
GPR85	7.8819e-07	up-regulation			SULT2B1	0.00080428	up-regulation			NFE2L3	6.77027e-07	up-regulation			ZNF682	2.45924e-05	up-regulation
IL17A	7.91362e-07	up-regulation			CKLF	0.000809111	up-regulation			IL2RA	6.8034e-07	up-regulation			ATP5S	2.46995e-05	up-regulation
MRPS27	7.94698e-07	up-regulation			FJX1	0.000809882	up-regulation			FMNL1	6.8339e-07	up-regulation			PSAT1	2.5284e-05	up-regulation
MYH6	7.98419e-07	up-regulation			ONECUT1	0.000811954	up-regulation			CRTAP	6.85312e-07	down-regulation			TMED10	2.5284e-05	down-regulation
MAP9	8.00161e-07	up-regulation			VASP	0.000813631	up-regulation			EVI2A	7.08148e-07	up-regulation			CDS1	2.55402e-05	up-regulation
PHLDA3	8.0555e-07	up-regulation			FAM89B	0.000815407	up-regulation			CLEC4E	7.10867e-07	up-regulation			POU1F1	2.56391e-05	up-regulation
ISG15	8.06841e-07	up-regulation			PCBP4	0.000815407	up-regulation			JAK3	7.20235e-07	up-regulation			QSOX1	2.58364e-05	down-regulation
CCL8	8.12289e-07	up-regulation			TFDP2	0.000816594	up-regulation			CHML	7.21964e-07	up-regulation			CD68	2.61812e-05	up-regulation
MIPEP	8.12289e-07	up-regulation			SQLE	0.000817288	up-regulation			NDUFA7	7.27502e-07	up-regulation			USP13	2.61812e-05	down-regulation
MMP9	8.12289e-07	up-regulation			MAGEA5	0.000817377	up-regulation			SGCG	7.3155e-07	down-regulation			SLC25A5	2.62368e-05	down-regulation
SLC7A11	8.12289e-07	up-regulation			TFPI	0.000817377	down-regulation			BPGM	7.35474e-07	up-regulation			ZNF551	2.62883e-05	up-regulation
XAB2	8.1245e-07	up-regulation			HLF	0.000823447	down-regulation			CXCL6	7.45226e-07	down-regulation			HCLS1	2.64418e-05	up-regulation
HRAS	8.14767e-07	up-regulation			ZAP70	0.000833511	up-regulation			KIF26B	7.47631e-07	up-regulation			SCGB1A1	2.64418e-05	up-regulation
PPA2	8.22675e-07	up-regulation			PAQR4	0.000840194	up-regulation			DUSP9	7.51368e-07	up-regulation			NPY2R	2.64643e-05	up-regulation
NLRX1	8.28033e-07	up-regulation			CD37	0.000844586	up-regulation			PLA1A	7.51368e-07	up-regulation			QKI	2.64835e-05	down-regulation
FARP1	8.34075e-07	up-regulation			WDR46	0.000844687	up-regulation			YEATS4	7.51958e-07	up-regulation			GUCY1A2	2.66149e-05	up-regulation
BPGM	8.34944e-07	up-regulation			NDST3	0.000849905	up-regulation			GPR12	7.5911e-07	up-regulation			TAF1C	2.66149e-05	down-regulation
FRZB	8.34944e-07	up-regulation			POLR3F	0.000849905	up-regulation			KITLG	7.60776e-07	down-regulation			MMP12	2.6693e-05	up-regulation
MCCC1	8.34944e-07	up-regulation			WNT3	0.000849905	up-regulation			TRPM4	7.74996e-07	up-regulation			RBBP5	2.73853e-05	up-regulation
TREM2	8.37099e-07	up-regulation			PIK3C2B	0.000852797	up-regulation			GBE1	7.82884e-07	down-regulation			FZD9	2.75499e-05	up-regulation
XPO7	8.37548e-07	up-regulation			TMCO6	0.000855238	up-regulation			IL20RA	7.91331e-07	up-regulation			NPR1	2.76245e-05	up-regulation
COL4A2	8.39885e-07	up-regulation			DBN1	0.00085884	up-regulation			SFI1	8.04949e-07	up-regulation			GALNT10	2.78137e-05	down-regulation
LETMD1	8.40283e-07	up-regulation			CD8A	0.000860994	up-regulation			DNAJB9	8.07322e-07	down-regulation			SEMA3D	2.78137e-05	up-regulation
AP2B1	8.41508e-07	up-regulation			CCT6B	0.000870984	up-regulation			RNF144A	8.07554e-07	up-regulation			TYROBP	2.79207e-05	up-regulation
FANCF	8.41508e-07	up-regulation			TWF1	0.000870984	up-regulation			UBE2H	8.11632e-07	up-regulation			HMGA2	2.79725e-05	up-regulation
FKBP2	8.41508e-07	up-regulation			UTY	0.000870984	up-regulation			KLK13	8.1244e-07	up-regulation			AFF3	2.81629e-05	up-regulation
PYCR1	8.48481e-07	up-regulation			PLAU	0.000872513	up-regulation			CRTC1	8.21157e-07	up-regulation			LRRC40	2.83316e-05	up-regulation
PBLD	8.49191e-07	up-regulation			RBMS3	0.000873231	down-regulation			TPMT	8.2188e-07	up-regulation			GCG	2.85046e-05	up-regulation
AKIRIN1	8.52862e-07	up-regulation			POP7	0.000873956	up-regulation			ORAI2	8.22002e-07	up-regulation			PMCH	2.85123e-05	up-regulation
SLC25A16	8.54559e-07	up-regulation			C3AR1	0.000878314	up-regulation			SCT	8.23485e-07	up-regulation			SEC24B	2.86296e-05	down-regulation
RREB1	8.56562e-07	up-regulation			IQCE	0.000878365	up-regulation			SIGLEC7	8.26487e-07	up-regulation			MYLK3	2.88677e-05	up-regulation
LPGAT1	8.5988e-07	up-regulation			IFI30	0.000885294	up-regulation			CRIP1	8.3271e-07	up-regulation			TM2D3	2.89095e-05	down-regulation
NR5A2	8.60481e-07	up-regulation			MAB21L2	0.000885294	up-regulation			GPBP1L1	8.37233e-07	up-regulation			MKRN3	2.89625e-05	up-regulation
TBRG4	8.60776e-07	up-regulation			S100A11	0.000888141	up-regulation			PPEF1	8.37233e-07	up-regulation			MRPL12	2.90926e-05	up-regulation
KEAP1	8.63758e-07	up-regulation			TMEM39B	0.000890065	up-regulation			NMB	8.539e-07	up-regulation			MTMR6	2.91248e-05	down-regulation
DBF4	8.65963e-07	up-regulation			ATP13A2	0.000907599	up-regulation			RPL31	8.56043e-07	down-regulation			TBX2	2.95968e-05	up-regulation
PPFIBP2	8.66846e-07	up-regulation			PIPOX	0.000908433	up-regulation			CCT6B	8.56248e-07	up-regulation			SCML1	2.96214e-05	down-regulation
NAB1	8.67541e-07	up-regulation			TRIM29	0.000916596	up-regulation			UCP3	8.58087e-07	up-regulation			NIPSNAP3B	2.97252e-05	up-regulation
AKT1	8.68748e-07	up-regulation			MKI67	0.000919707	up-regulation			CLN6	8.61326e-07	up-regulation			IL1RN	2.99135e-05	up-regulation
ENC1	8.70767e-07	up-regulation			SH2B2	0.000920747	up-regulation			HAL	8.6982e-07	up-regulation			NDST3	3.0274e-05	up-regulation
OLFM4	8.70767e-07	up-regulation			PRDM13	0.000929974	up-regulation			RLN2	8.6982e-07	up-regulation			NR3C1	3.02859e-05	down-regulation
RHBDF2	8.83886e-07	up-regulation			TNFSF10	0.000935643	up-regulation			NIP7	8.70743e-07	up-regulation			GSTO1	3.03065e-05	down-regulation
MYH8	8.84516e-07	up-regulation			ZNF768	0.000939856	up-regulation			CCL4	8.7354e-07	up-regulation			RINT1	3.03065e-05	up-regulation
MED15	8.94164e-07	up-regulation			FBXO22	0.000941165	up-regulation			GADD45G	8.77608e-07	down-regulation			FOXA1	3.03663e-05	up-regulation
SNAPC4	8.94905e-07	up-regulation			AK2	0.000945326	up-regulation			PC	8.78637e-07	up-regulation			UBE2W	3.04088e-05	up-regulation
AP1B1	9.00033e-07	up-regulation			GAA	0.000948072	up-regulation			PAFAH2	8.84262e-07	up-regulation			DSG1	3.04852e-05	up-regulation
ATRN	9.00171e-07	up-regulation			FAH	0.000951923	up-regulation			HAPLN1	8.90898e-07	up-regulation			NRAP	3.04862e-05	up-regulation
USP21	9.01517e-07	up-regulation			ATP2C2	0.000955937	up-regulation			PITPNM1	8.90944e-07	up-regulation			TARDBP	3.05011e-05	down-regulation
JAG1	9.01757e-07	up-regulation			PVRIG	0.000958392	up-regulation			MTMR6	8.93982e-07	down-regulation			HCK	3.05425e-05	up-regulation
TCP10L	9.02225e-07	up-regulation			ENOX1	0.000959359	down-regulation			VAC14	8.95328e-07	up-regulation			MATR3	3.06712e-05	down-regulation
EIF6	9.04855e-07	up-regulation			PITPNM1	0.000961307	up-regulation			OCEL1	8.98941e-07	up-regulation			PAQR4	3.07038e-05	up-regulation
FANCA	9.11643e-07	up-regulation			CYB5R2	0.00096506	up-regulation			OSBPL10	9.02436e-07	up-regulation			PRKAA1	3.0783e-05	up-regulation
PTK2	9.15042e-07	up-regulation			GOT1	0.000968577	up-regulation			AGMAT	9.02989e-07	up-regulation			PTH	3.08554e-05	up-regulation
DYM	9.16848e-07	up-regulation			SLC26A3	0.000968577	up-regulation			HIST1H4A	9.02989e-07	up-regulation			GNS	3.11476e-05	down-regulation
TREX1	9.22521e-07	up-regulation			ZNF426	0.000970844	up-regulation			IQCE	9.02989e-07	up-regulation			NOL12	3.12673e-05	up-regulation
CHD1	9.27419e-07	up-regulation			WARS2	0.00097158	up-regulation			GPRC5B	9.05824e-07	up-regulation			CYFIP1	3.12847e-05	down-regulation
AAMP	9.30612e-07	up-regulation			MAGIX	0.000973111	up-regulation			WFDC1	9.16605e-07	up-regulation			GABRP	3.13053e-05	up-regulation
PIGP	9.3068e-07	up-regulation			CKB	0.000983803	up-regulation			AOAH	9.17473e-07	up-regulation			ZFHX4	3.13149e-05	up-regulation
ACP5	9.37047e-07	up-regulation			GAL	0.000983803	up-regulation			KRT4	9.18512e-07	up-regulation			KRT4	3.16668e-05	up-regulation
EYA4	9.40979e-07	up-regulation			PCOLCE2	0.000983803	down-regulation			NRL	9.21028e-07	up-regulation			E2F2	3.16734e-05	up-regulation
UBE2M	9.41784e-07	up-regulation			CLDN15	0.000987278	down-regulation			EPHB3	9.32114e-07	up-regulation			CBX6	3.22177e-05	down-regulation
FGFR1OP	9.43373e-07	up-regulation			TFEB	0.000993833	up-regulation			SEMA3A	9.36849e-07	up-regulation			SMR3A	3.24571e-05	up-regulation
BOLA1	9.50476e-07	up-regulation			HYAL2	0.00099412	up-regulation			RFX1	9.3711e-07	up-regulation			ACOX2	3.265e-05	down-regulation
ITGB2	9.66033e-07	up-regulation			N4BP3	0.000994129	up-regulation			UBTD1	9.38382e-07	up-regulation			PRR4	3.265e-05	up-regulation
TMED2	9.66417e-07	up-regulation			PARP3	0.000994219	up-regulation			ADORA1	9.4418e-07	up-regulation			SACS	3.265e-05	down-regulation
PPID	9.7702e-07	up-regulation			PPP1R16B	0.000995272	up-regulation			SMAD1	9.56621e-07	up-regulation			CCNA2	3.26917e-05	up-regulation
ASS1	9.81978e-07	up-regulation			ECD	0.000995419	up-regulation			DOHH	9.58789e-07	up-regulation			GRIA2	3.28983e-05	up-regulation
SMN2	9.90976e-07	up-regulation			MCTP1	0.00100007	up-regulation			PRKAR1A	9.61909e-07	down-regulation			TMLHE	3.28983e-05	up-regulation
PRR7	9.93882e-07	up-regulation			ATP1B4	0.00100759	up-regulation			SIRT5	9.77534e-07	up-regulation			CLSTN3	3.30677e-05	up-regulation
LITAF	1.00461e-06	up-regulation			BEX1	0.00100759	down-regulation			ZNF41	9.79358e-07	up-regulation			GNLY	3.30677e-05	up-regulation
EML4	1.00577e-06	up-regulation			FGF2	0.00100759	down-regulation			ACSL4	9.7992e-07	up-regulation			B3GALNT1	3.30753e-05	up-regulation
ESRRG	1.01064e-06	up-regulation			ANKRD36B	0.00100773	up-regulation			ZWILCH	9.88367e-07	up-regulation			ACO1	3.33668e-05	down-regulation
FPR1	1.01082e-06	up-regulation			FARSA	0.00100773	up-regulation			DNALI1	1.00474e-06	up-regulation			ADORA1	3.35133e-05	up-regulation
NPDC1	1.01114e-06	up-regulation			GINS4	0.00100773	up-regulation			FAU	1.00601e-06	down-regulation			EBI3	3.35133e-05	up-regulation
SIX3	1.01604e-06	up-regulation			EHMT2	0.00101111	up-regulation			ALB	1.00775e-06	up-regulation			HIST3H2A	3.39644e-05	up-regulation
AUP1	1.0162e-06	up-regulation			TLR2	0.00101816	up-regulation			ENTPD5	1.00866e-06	up-regulation			LRRTM4	3.41176e-05	up-regulation
LRP6	1.01861e-06	up-regulation			ZMYND8	0.00102124	up-regulation			SIGLEC8	1.01218e-06	up-regulation			KIFC1	3.42887e-05	up-regulation
PAQR5	1.02004e-06	up-regulation			CCL19	0.00103118	up-regulation			KCNK5	1.01458e-06	up-regulation			ADAR	3.42991e-05	down-regulation
ZCCHC4	1.02921e-06	up-regulation			LPGAT1	0.00103118	up-regulation			SPSB1	1.02932e-06	up-regulation			AIM1L	3.43022e-05	up-regulation
LRBA	1.04153e-06	up-regulation			ASCL2	0.00103338	up-regulation			ZNF250	1.03038e-06	up-regulation			KLHL21	3.44722e-05	down-regulation
IFNA6	1.04189e-06	up-regulation			FGFR2	0.00103709	up-regulation			BARD1	1.0344e-06	up-regulation			MSL2	3.48436e-05	up-regulation
DLGAP4	1.05596e-06	up-regulation			THAP4	0.00103867	up-regulation			C10orf10	1.03622e-06	up-regulation			S100B	3.54103e-05	up-regulation
IMPACT	1.05596e-06	up-regulation			ARHGEF5	0.00104698	up-regulation			SOX2	1.03622e-06	up-regulation			ITPKA	3.55898e-05	up-regulation
COL2A1	1.06166e-06	up-regulation			RBM28	0.00105531	up-regulation			NFKBIL1	1.04567e-06	up-regulation			ASPH	3.60793e-05	down-regulation
NMT1	1.06515e-06	up-regulation			ARHGAP10	0.00106752	down-regulation			TBX21	1.04886e-06	up-regulation			KRT12	3.64376e-05	up-regulation
IRF2	1.06881e-06	up-regulation			CENPE	0.00107908	up-regulation			TCF15	1.06397e-06	up-regulation			FEM1B	3.66959e-05	up-regulation
PIAS3	1.07009e-06	up-regulation			TBC1D4	0.00108676	down-regulation			CUEDC1	1.06414e-06	up-regulation			CCL20	3.67486e-05	up-regulation
SKP2	1.07149e-06	up-regulation			TMLHE	0.00108676	up-regulation			LDHA	1.06414e-06	down-regulation			HECA	3.69169e-05	down-regulation
RAB26	1.07589e-06	up-regulation			INVS	0.00108903	up-regulation			SRD5A1	1.06772e-06	up-regulation			SSTR2	3.73571e-05	up-regulation
YARS2	1.10172e-06	up-regulation			CASQ1	0.00108971	up-regulation			NOL12	1.07468e-06	up-regulation			ARID5B	3.74803e-05	down-regulation
NFATC2IP	1.11536e-06	up-regulation			PDE8B	0.00109654	down-regulation			BGN	1.08661e-06	up-regulation			CELSR2	3.76427e-05	up-regulation
TSR1	1.11558e-06	up-regulation			SCYL2	0.00109654	up-regulation			MYBPH	1.09652e-06	up-regulation			NR1H3	3.79562e-05	up-regulation
F11R	1.1161e-06	up-regulation			MECR	0.00110147	up-regulation			PARP3	1.09652e-06	up-regulation			GATM	3.80293e-05	down-regulation
CDC37	1.11826e-06	up-regulation			TEX13A	0.00110644	up-regulation			TPPP3	1.09652e-06	up-regulation			CSDE1	3.80581e-05	down-regulation
MBD4	1.11854e-06	up-regulation			EML4	0.00110879	up-regulation			DIO2	1.09879e-06	up-regulation			NCL	3.80581e-05	down-regulation
AGPAT2	1.13191e-06	up-regulation			PIGA	0.00111449	up-regulation			ZNF771	1.09879e-06	up-regulation			ZNF175	3.83441e-05	down-regulation
MUSK	1.14223e-06	up-regulation			ATP13A1	0.00113154	up-regulation			MYLK3	1.09926e-06	up-regulation			C11orf58	3.84922e-05	down-regulation
DHPS	1.15142e-06	up-regulation			PNLIP	0.00113242	up-regulation			S100B	1.1176e-06	up-regulation			PRDX6	3.84922e-05	down-regulation
SYTL2	1.15142e-06	up-regulation			CASP6	0.00113737	up-regulation			DLGAP4	1.12173e-06	up-regulation			TCF15	3.85101e-05	up-regulation
SLC6A8	1.15595e-06	up-regulation			PDE4D	0.00114615	up-regulation			LIMD2	1.12173e-06	up-regulation			DLG2	3.86085e-05	down-regulation
SEC24C	1.15868e-06	up-regulation			PDSS1	0.00114615	up-regulation			HSD11B1	1.12652e-06	down-regulation			MAOA	3.88496e-05	down-regulation
SPAG4	1.161e-06	up-regulation			CYP1B1	0.00115231	up-regulation			GPR176	1.13291e-06	down-regulation			UCHL5	3.89713e-05	up-regulation
CALB1	1.16212e-06	up-regulation			CENPB	0.00115563	up-regulation			CMKLR1	1.1363e-06	up-regulation			F13B	4.00581e-05	up-regulation
FAM127B	1.16212e-06	up-regulation			CCDC102B	0.00115605	up-regulation			MFAP5	1.14224e-06	up-regulation			TAS2R7	4.00741e-05	up-regulation
KIAA0319	1.16273e-06	up-regulation			HSPBP1	0.00116783	up-regulation			B3GAT3	1.1545e-06	up-regulation			PLEKHF1	4.01262e-05	up-regulation
TWF1	1.16525e-06	up-regulation			MLANA	0.00117014	up-regulation			ITIH4	1.1545e-06	up-regulation			RBBP7	4.01578e-05	down-regulation
GTPBP3	1.16546e-06	up-regulation			CLCA2	0.00117061	up-regulation			TP53	1.15685e-06	up-regulation			PXMP4	4.01582e-05	up-regulation
TANK	1.16668e-06	up-regulation			MCM9	0.00117323	up-regulation			CENPO	1.16184e-06	up-regulation			PDGFC	4.01968e-05	down-regulation
BLOC1S1	1.16692e-06	up-regulation			NDUFA7	0.00117536	up-regulation			MYL5	1.16698e-06	up-regulation			ASPN	4.04321e-05	up-regulation
SF3A3	1.16692e-06	up-regulation			UBAC1	0.00118031	up-regulation			GABRA3	1.16852e-06	up-regulation			PHF3	4.04516e-05	down-regulation
ZBTB48	1.16692e-06	up-regulation			NR5A2	0.00118126	up-regulation			IGLL1	1.16852e-06	up-regulation			SLC6A20	4.04516e-05	up-regulation
FEZF2	1.17349e-06	up-regulation			CDK2	0.0011844	up-regulation			IFI27	1.18088e-06	up-regulation			SP1	4.04516e-05	up-regulation
UBE2D2	1.17349e-06	up-regulation			SS18L1	0.00118733	up-regulation			FRZB	1.18701e-06	up-regulation			LGI1	4.04927e-05	up-regulation
MAPKAPK2	1.17431e-06	up-regulation			COL4A2	0.00118965	up-regulation			NT5M	1.19641e-06	up-regulation			PF4V1	4.07242e-05	up-regulation
RCBTB1	1.17634e-06	up-regulation			GZMH	0.00119184	up-regulation			GABRP	1.20833e-06	up-regulation			TNNI1	4.07299e-05	up-regulation
GABRR1	1.19057e-06	up-regulation			FEM1B	0.00119888	up-regulation			OSM	1.21554e-06	up-regulation			MKI67	4.09461e-05	up-regulation
PRKAG2	1.1907e-06	up-regulation			STRN4	0.00120177	up-regulation			EFNA3	1.22116e-06	up-regulation			NELL2	4.09461e-05	down-regulation
DNAJB12	1.19624e-06	up-regulation			TNFRSF11A	0.00120327	up-regulation			GALNT8	1.23269e-06	up-regulation			NR2F6	4.11217e-05	up-regulation
INO80B	1.2012e-06	up-regulation			ARHGAP4	0.00120938	up-regulation			DNMT3A	1.24564e-06	up-regulation			DOHH	4.11315e-05	up-regulation
ZNF365	1.20662e-06	up-regulation			NMB	0.00121185	up-regulation			DSG1	1.27689e-06	up-regulation			TAX1BP3	4.13757e-05	down-regulation
EDN1	1.21023e-06	up-regulation			NIPSNAP3B	0.00121819	up-regulation			SESN1	1.27966e-06	down-regulation			S100PBP	4.16254e-05	down-regulation
LAPTM5	1.21855e-06	up-regulation			SGK2	0.00121819	up-regulation			EDN1	1.28269e-06	up-regulation			KIN	4.17086e-05	up-regulation
AES	1.22295e-06	up-regulation			RFC3	0.00122151	up-regulation			GBA3	1.29479e-06	up-regulation			CD40	4.1743e-05	up-regulation
AOX1	1.23072e-06	down-regulation			ZBED4	0.00122374	up-regulation			APOE	1.29711e-06	up-regulation			N4BP2L1	4.17965e-05	down-regulation
CLEC2D	1.26377e-06	up-regulation			TRIM10	0.00122645	up-regulation			LENEP	1.30615e-06	up-regulation			GSTA3	4.19676e-05	down-regulation
C3orf36	1.26753e-06	up-regulation			CHAF1A	0.00123036	up-regulation			RNF25	1.31974e-06	up-regulation			CDK2AP2	4.2257e-05	up-regulation
ENTPD1	1.27023e-06	up-regulation			SMARCC1	0.00123596	up-regulation			MGAT3	1.32027e-06	up-regulation			MAGEC1	4.24792e-05	up-regulation
HMGA1	1.27614e-06	up-regulation			SBNO2	0.00124623	up-regulation			MAPK8IP1	1.32577e-06	up-regulation			ATP5F1	4.26637e-05	down-regulation
ACP2	1.27819e-06	up-regulation			HRASLS	0.00125209	up-regulation			LAPTM5	1.33128e-06	up-regulation			ESPN	4.27667e-05	up-regulation
ATP5S	1.28402e-06	up-regulation			KEAP1	0.00125237	up-regulation			CHRNE	1.33798e-06	up-regulation			CD80	4.29481e-05	up-regulation
MRPL42	1.28402e-06	up-regulation			ANKZF1	0.00125396	up-regulation			SCRIB	1.34069e-06	up-regulation			GCK	4.29481e-05	up-regulation
DNASE2	1.28415e-06	up-regulation			SLCO2B1	0.00125424	up-regulation			SLC35C2	1.36466e-06	up-regulation			ITM2A	4.29481e-05	down-regulation
METRN	1.2911e-06	up-regulation			MYOD1	0.00125882	up-regulation			RABGAP1L	1.36477e-06	down-regulation			VIPR2	4.29586e-05	down-regulation
ATAD2	1.30674e-06	up-regulation			FUT2	0.00126125	up-regulation			SIPA1	1.38309e-06	up-regulation			MYO1D	4.31542e-05	up-regulation
PRKCSH	1.30674e-06	up-regulation			PMM2	0.00126125	up-regulation			PAX2	1.3835e-06	up-regulation			SLC12A1	4.33736e-05	up-regulation
HSPA4L	1.30783e-06	up-regulation			RASGRP3	0.00126438	up-regulation			TSC22D4	1.38609e-06	up-regulation			PTPN13	4.40937e-05	down-regulation
SPEF1	1.31176e-06	up-regulation			FOXRED2	0.00126724	up-regulation			QKI	1.39159e-06	down-regulation			TOP2A	4.41447e-05	up-regulation
CD72	1.31184e-06	up-regulation			DAPK1	0.00126769	down-regulation			IL9	1.40485e-06	up-regulation			POU6F1	4.45723e-05	down-regulation
KIF3A	1.31184e-06	up-regulation			TRAIP	0.00126844	up-regulation			TNR	1.40812e-06	up-regulation			KRTAP9-9	4.46548e-05	up-regulation
TERF1	1.31184e-06	up-regulation			RAB5C	0.00127626	up-regulation			CYB561	1.40815e-06	up-regulation			BTN1A1	4.49411e-05	up-regulation
ABCF2	1.33442e-06	up-regulation			NBEA	0.00127982	down-regulation			LIPC	1.41041e-06	up-regulation			PVRIG	4.49488e-05	up-regulation
TRIM38	1.3464e-06	up-regulation			RNPEPL1	0.00128035	up-regulation			CD3G	1.41243e-06	up-regulation			TRAF3IP3	4.51719e-05	up-regulation
ST6GALNAC4	1.34709e-06	up-regulation			DDR2	0.00128343	down-regulation			TLX1	1.42147e-06	up-regulation			EFNB1	4.52222e-05	up-regulation
MMRN2	1.34711e-06	up-regulation			CAPN9	0.00128447	up-regulation			GLB1L2	1.42262e-06	up-regulation			AP1S1	4.53712e-05	up-regulation
NUMA1	1.36024e-06	up-regulation			HRG	0.00128465	up-regulation			LETM1	1.43136e-06	up-regulation			CCK	4.53712e-05	up-regulation
FARP2	1.36262e-06	up-regulation			CBS	0.00128537	up-regulation			AQP9	1.43992e-06	down-regulation			GAP43	4.53712e-05	up-regulation
FBXO21	1.37006e-06	up-regulation			ACIN1	0.00128599	up-regulation			LACTB2	1.44254e-06	up-regulation			PAK6	4.53773e-05	up-regulation
FAM20B	1.37452e-06	up-regulation			FMR1	0.00128607	up-regulation			ANKRA2	1.46538e-06	down-regulation			UAP1	4.57371e-05	down-regulation
ZNF157	1.38547e-06	up-regulation			RFX3	0.00129923	up-regulation			ADAMTS20	1.47821e-06	up-regulation			PKN1	4.65064e-05	up-regulation
KIAA0753	1.3861e-06	up-regulation			CAV2	0.00130902	down-regulation			GSPT2	1.49199e-06	down-regulation			NAP1L1	4.66322e-05	down-regulation
ZNF239	1.41546e-06	up-regulation			CASP1	0.00131184	up-regulation			ABCF2	1.50158e-06	up-regulation			PHF21A	4.68426e-05	down-regulation
SIX1	1.42587e-06	up-regulation			GCKR	0.00133259	down-regulation			ZBBX	1.5138e-06	up-regulation			GZMB	4.72567e-05	up-regulation
ELL	1.42842e-06	up-regulation			PROS1	0.00133693	down-regulation			BBC3	1.51621e-06	up-regulation			TOX3	4.77403e-05	up-regulation
WDR45	1.42842e-06	up-regulation			KIF2A	0.00133905	up-regulation			OMG	1.51621e-06	up-regulation			EHHADH	4.78928e-05	up-regulation
RNF41	1.43316e-06	up-regulation			WNT7A	0.00134057	up-regulation			ASL	1.52172e-06	up-regulation			ANO3	4.79118e-05	up-regulation
PHEX	1.43633e-06	up-regulation			RAB5B	0.00134546	up-regulation			UNG	1.53493e-06	up-regulation			RUNDC3B	4.82816e-05	down-regulation
SNX27	1.43633e-06	up-regulation			ESPN	0.00134984	up-regulation			HIST1H4G	1.53876e-06	up-regulation			MSRB2	4.83564e-05	down-regulation
UCHL5	1.43633e-06	up-regulation			GPI	0.00137336	up-regulation			SSNA1	1.53876e-06	up-regulation			CLCN5	4.8421e-05	up-regulation
CLPX	1.44e-06	up-regulation			HIPK2	0.00137551	up-regulation			LPIN1	1.53932e-06	down-regulation			HMGB3	4.89548e-05	up-regulation
CUL7	1.44938e-06	up-regulation			POLE2	0.00138496	up-regulation			SUSD4	1.53932e-06	up-regulation			OLA1	4.89687e-05	down-regulation
ATAD5	1.45112e-06	up-regulation			EIF4G1	0.00138617	up-regulation			FBXL14	1.56382e-06	up-regulation			CIITA	4.89754e-05	up-regulation
KIF20B	1.4517e-06	up-regulation			NUP54	0.00139161	up-regulation			KRI1	1.57206e-06	up-regulation			KCNK7	4.89754e-05	up-regulation
PTH	1.45268e-06	up-regulation			PLXNB1	0.00139307	up-regulation			AMDHD2	1.58331e-06	up-regulation			DYNC1I2	4.90204e-05	down-regulation
STOML2	1.47142e-06	up-regulation			RPGR	0.00139527	up-regulation			SLC26A1	1.5835e-06	up-regulation			DHX15	4.90324e-05	down-regulation
LSM6	1.48845e-06	up-regulation			MOCS1	0.0014047	up-regulation			PPP1R3D	1.58669e-06	up-regulation			SRRM2	4.90324e-05	down-regulation
POMZP3	1.49167e-06	up-regulation			ZBTB48	0.00142022	up-regulation			RGS19	1.59729e-06	up-regulation			TNFSF11	4.90753e-05	up-regulation
GINS4	1.49232e-06	up-regulation			S100A13	0.00142196	up-regulation			ZNF768	1.59729e-06	up-regulation			KARS	4.93604e-05	down-regulation
TRIM66	1.49263e-06	up-regulation			MMP10	0.00142273	up-regulation			ZBTB20	1.63548e-06	down-regulation			RBM5	4.9551e-05	down-regulation
ATP6V1C1	1.49678e-06	up-regulation			RBM3	0.00142273	up-regulation			AVP	1.64461e-06	up-regulation			MEX3D	4.98399e-05	up-regulation
SRPK2	1.50072e-06	up-regulation			MYCBP	0.00142455	up-regulation			RHOT1	1.65666e-06	down-regulation			CROT	5.01371e-05	down-regulation
EHMT2	1.52981e-06	up-regulation			TANK	0.00142844	up-regulation			PITX2	1.65797e-06	up-regulation			ATP1A1	5.01912e-05	down-regulation
RFK	1.53163e-06	up-regulation			POLE	0.00143993	up-regulation			SNX10	1.65822e-06	up-regulation			MNS1	5.02158e-05	up-regulation
EFNB2	1.53171e-06	up-regulation			ANTXR1	0.00144002	down-regulation			EBI3	1.65899e-06	up-regulation			HLA-DQA2	5.03064e-05	up-regulation
TNFAIP2	1.56067e-06	up-regulation			SMPD3	0.00144252	down-regulation			MIA2	1.65899e-06	up-regulation			NENF	5.04905e-05	down-regulation
REEP5	1.5626e-06	up-regulation			ZNF239	0.00144252	up-regulation			USP9Y	1.65899e-06	up-regulation			PRSS22	5.05351e-05	up-regulation
DDX41	1.57179e-06	up-regulation			RNF115	0.00144363	up-regulation			SLC25A3	1.66525e-06	down-regulation			PGAM2	5.06173e-05	up-regulation
SP2	1.5722e-06	up-regulation			AKIRIN2	0.00145036	up-regulation			POMGNT1	1.66936e-06	up-regulation			CASKIN2	5.06437e-05	up-regulation
NBN	1.57303e-06	up-regulation			CCNJ	0.00145036	up-regulation			SNTG1	1.66936e-06	up-regulation			LRRC32	5.06437e-05	up-regulation
SUPV3L1	1.57322e-06	up-regulation			CASP3	0.00145328	up-regulation			ZBTB7B	1.67819e-06	up-regulation			ST6GALNAC5	5.09978e-05	up-regulation
RARS	1.59155e-06	up-regulation			HRK	0.00145328	up-regulation			NEUROG3	1.68807e-06	up-regulation			RNF103	5.11552e-05	down-regulation
ABCD2	1.62018e-06	up-regulation			MB	0.00145328	up-regulation			RGS9	1.68807e-06	up-regulation			ARHGAP11A	5.11838e-05	up-regulation
TOX4	1.62369e-06	up-regulation			POP5	0.00145328	up-regulation			HIST1H2AC	1.68927e-06	up-regulation			SDS	5.1354e-05	up-regulation
TYROBP	1.64883e-06	up-regulation			APOO	0.00145739	up-regulation			CALML4	1.69341e-06	up-regulation			ACVRL1	5.18273e-05	up-regulation
CDR2L	1.6574e-06	up-regulation			CIB2	0.0014669	up-regulation			HIVEP3	1.69564e-06	down-regulation			LMO1	5.2052e-05	up-regulation
USP34	1.665e-06	up-regulation			DLX6	0.00146889	up-regulation			HPCA	1.7033e-06	up-regulation			RPRM	5.23427e-05	down-regulation
JAKMIP2	1.66773e-06	up-regulation			THRB	0.00147936	up-regulation			INPP5F	1.71099e-06	down-regulation			PPIH	5.24418e-05	up-regulation
SRD5A1	1.66955e-06	up-regulation			MGAT4B	0.00148956	up-regulation			APOO	1.7114e-06	up-regulation			ACADL	5.26977e-05	down-regulation
ZNF208	1.67226e-06	up-regulation			PELI1	0.00149498	up-regulation			ZDHHC11	1.71225e-06	up-regulation			TPX2	5.26977e-05	up-regulation
SBNO1	1.68035e-06	up-regulation			LMAN2	0.00149578	up-regulation			SEMA3F	1.72347e-06	up-regulation			CACNA1I	5.27992e-05	up-regulation
AHCY	1.68481e-06	up-regulation			COL4A6	0.00149961	down-regulation			MYO9B	1.72567e-06	up-regulation			FAAH	5.40065e-05	up-regulation
TTC39A	1.69777e-06	up-regulation			GLUD2	0.00150003	up-regulation			IL15RA	1.75126e-06	up-regulation			DIAPH3	5.41645e-05	up-regulation
DLX5	1.70225e-06	up-regulation			MYLIP	0.00150295	up-regulation			TRPV6	1.77021e-06	up-regulation			FOXJ2	5.42016e-05	down-regulation
MELK	1.70225e-06	up-regulation			PDE6H	0.00150526	up-regulation			ESPL1	1.77436e-06	up-regulation			SEMA3A	5.54706e-05	up-regulation
KCNK15	1.70734e-06	up-regulation			SPA17	0.00150526	up-regulation			SMG7	1.79725e-06	up-regulation			SLC19A1	5.55522e-05	up-regulation
PISD	1.71328e-06	up-regulation			FASTKD5	0.00150937	up-regulation			MCM3	1.80425e-06	up-regulation			FOXJ3	5.5944e-05	down-regulation
DIAPH1	1.71924e-06	up-regulation			TNXB	0.00150987	down-regulation			MMP10	1.81285e-06	up-regulation			RNH1	5.5944e-05	down-regulation
CASP6	1.7263e-06	up-regulation			KIT	0.00150995	down-regulation			DST	1.81582e-06	down-regulation			FLRT3	5.61369e-05	down-regulation
SYNJ2BP	1.74423e-06	up-regulation			BACE2	0.00151616	up-regulation			TBCC	1.8459e-06	up-regulation			TGFB3	5.61369e-05	up-regulation
ELAC2	1.75293e-06	up-regulation			FAM46A	0.00151616	down-regulation			YIF1B	1.87791e-06	up-regulation			VAMP8	5.61369e-05	up-regulation
KCNK12	1.76408e-06	up-regulation			ZBTB7B	0.00151616	up-regulation			GPRIN2	1.88471e-06	up-regulation			RASAL1	5.64363e-05	up-regulation
ARL14	1.76558e-06	up-regulation			ZNF12	0.00151668	up-regulation			BRD7P3	1.90962e-06	up-regulation			RHOBTB3	5.64455e-05	down-regulation
TPST2	1.77879e-06	up-regulation			PBX3	0.00151954	down-regulation			RPL27A	1.90962e-06	down-regulation			ALDH5A1	5.64788e-05	up-regulation
ITCH	1.77892e-06	up-regulation			PTPRU	0.00151954	up-regulation			EHMT2	1.91285e-06	up-regulation			ITGBL1	5.66402e-05	up-regulation
ITPR3	1.78567e-06	up-regulation			BMP2	0.0015234	down-regulation			LIPF	1.91386e-06	up-regulation			DNAJB9	5.68195e-05	down-regulation
PLD3	1.78705e-06	up-regulation			INTS3	0.00152871	up-regulation			FBXO4	1.92263e-06	up-regulation			PTPRN2	5.69125e-05	down-regulation
VPS39	1.78891e-06	up-regulation			CD1E	0.00153711	up-regulation			C15orf39	1.94243e-06	up-regulation			CD84	5.70293e-05	up-regulation
CASP5	1.79503e-06	up-regulation			PHF8	0.00154317	up-regulation			FEN1	1.94759e-06	up-regulation			ALB	5.73943e-05	up-regulation
POLR3C	1.79503e-06	up-regulation			DUS4L	0.00154651	up-regulation			ATXN7L1	1.9601e-06	up-regulation			HYI	5.73943e-05	down-regulation
AIM1	1.79745e-06	up-regulation			MNS1	0.00155047	up-regulation			RNF31	1.96382e-06	up-regulation			TSPAN1	5.73943e-05	up-regulation
DERL1	1.8028e-06	up-regulation			MFSD10	0.00156238	up-regulation			ANO3	1.97428e-06	up-regulation			DZIP1	5.74894e-05	down-regulation
ACSL5	1.80526e-06	up-regulation			ATG5	0.00157613	up-regulation			ASNA1	2.01393e-06	up-regulation			KLK13	5.89184e-05	up-regulation
MMP10	1.80526e-06	up-regulation			GLT8D2	0.00157832	down-regulation			HUS1	2.03109e-06	up-regulation			USO1	5.91151e-05	down-regulation
RAB8A	1.80683e-06	up-regulation			EPN3	0.00158146	up-regulation			SLCO1A2	2.03109e-06	up-regulation			CPB2	5.9838e-05	up-regulation
TAF15	1.81821e-06	up-regulation			EPB42	0.00158182	down-regulation			NGFR	2.07379e-06	up-regulation			PSMG2	6.0248e-05	down-regulation
SHARPIN	1.82149e-06	up-regulation			FRY	0.00158516	down-regulation			CACNA1S	2.07754e-06	up-regulation			MSX1	6.06243e-05	up-regulation
CYP20A1	1.82276e-06	up-regulation			PFKL	0.00158591	up-regulation			MPO	2.09133e-06	up-regulation			RPS6KA1	6.06352e-05	up-regulation
B3GALNT1	1.82621e-06	up-regulation			PPP3R1	0.00158851	up-regulation			MFN1	2.09357e-06	up-regulation			FAIM	6.10813e-05	up-regulation
ISG20	1.83424e-06	up-regulation			SIGLEC1	0.00158993	up-regulation			SSX4B	2.10804e-06	up-regulation			MT1M	6.10813e-05	up-regulation
LY6E	1.83599e-06	up-regulation			MEIS2	0.00159397	down-regulation			FETUB	2.11251e-06	up-regulation			MSI1	6.13749e-05	up-regulation
FBXO5	1.83998e-06	up-regulation			NAV3	0.00159837	down-regulation			ZNF423	2.12239e-06	up-regulation			INPP5F	6.16038e-05	down-regulation
ALAS1	1.84543e-06	up-regulation			CPEB1	0.00160072	down-regulation			UBASH3A	2.14486e-06	up-regulation			ACSL4	6.20448e-05	up-regulation
DBN1	1.85415e-06	up-regulation			RARG	0.00160078	up-regulation			AVPI1	2.15151e-06	down-regulation			IL2	6.20448e-05	up-regulation
NECAB3	1.86195e-06	up-regulation			EMID1	0.00160496	up-regulation			RNF11	2.17061e-06	down-regulation			SPEF1	6.23132e-05	up-regulation
EPHA3	1.86463e-06	up-regulation			GTPBP3	0.00161248	up-regulation			RNF32	2.1791e-06	up-regulation			RNASEL	6.28305e-05	down-regulation
ZWINT	1.86952e-06	up-regulation			IL17A	0.00161278	up-regulation			UPP1	2.24558e-06	up-regulation			LASP1	6.28926e-05	down-regulation
CCNE1	1.87294e-06	up-regulation			KCNK5	0.00161868	up-regulation			ITGA2B	2.25169e-06	up-regulation			BTG1	6.324e-05	down-regulation
CAMK1D	1.88469e-06	up-regulation			SHCBP1	0.00162511	up-regulation			PLAU	2.25169e-06	up-regulation			PEX5L	6.34139e-05	down-regulation
PNPLA6	1.88469e-06	up-regulation			ARHGAP6	0.00162602	down-regulation			SENP5	2.25482e-06	up-regulation			PPP1R3C	6.34139e-05	down-regulation
ATP1B4	1.89016e-06	up-regulation			SDPR	0.00162721	down-regulation			RHCG	2.25995e-06	up-regulation			CATSPERB	6.34506e-05	up-regulation
RNF167	1.89768e-06	up-regulation			LRRC1	0.00163213	up-regulation			SNAPC1	2.26219e-06	up-regulation			HELLS	6.34506e-05	up-regulation
BRIP1	1.91651e-06	up-regulation			AVIL	0.00166837	up-regulation			DYNC1LI2	2.26391e-06	down-regulation			ABCD1	6.46905e-05	up-regulation
DPH2	1.92004e-06	up-regulation			TAF13	0.00166837	up-regulation			NCOA4	2.28273e-06	down-regulation			KRTAP1-3	6.46905e-05	up-regulation
SGK2	1.94157e-06	up-regulation			TUBG1	0.00168853	up-regulation			MAP3K11	2.32379e-06	up-regulation			INCENP	6.47681e-05	up-regulation
HIST1H3B	1.96779e-06	up-regulation			GPC4	0.00168944	up-regulation			FTH1	2.32393e-06	down-regulation			IQCH	6.50877e-05	up-regulation
CXCL14	1.97297e-06	up-regulation			APBB1IP	0.00169037	up-regulation			ADCY8	2.33739e-06	up-regulation			MB	6.54341e-05	up-regulation
EHHADH	1.98495e-06	up-regulation			SLC25A13	0.00170107	up-regulation			HSF2BP	2.36265e-06	up-regulation			WDR6	6.5536e-05	down-regulation
TMEM19	1.98722e-06	up-regulation			GUCY2F	0.00171906	up-regulation			KIAA0101	2.37242e-06	up-regulation			NDUFB8	6.58658e-05	down-regulation
EMID1	1.99307e-06	up-regulation			UBASH3A	0.00171906	up-regulation			SOCS3	2.37659e-06	up-regulation			CD37	6.59902e-05	up-regulation
PAQR4	1.99307e-06	up-regulation			CASP8AP2	0.00173271	up-regulation			IL2	2.41563e-06	up-regulation			CDSN	6.62463e-05	up-regulation
EIF2AK1	1.99985e-06	up-regulation			SDC2	0.00175367	down-regulation			C4orf19	2.44237e-06	up-regulation			UXT	6.6385e-05	down-regulation
KIAA0101	1.99985e-06	up-regulation			HGS	0.00175597	up-regulation			LRRN3	2.46046e-06	down-regulation			ARID3A	6.63922e-05	up-regulation
CYP4F3	2.0431e-06	up-regulation			KLF4	0.00175597	down-regulation			ELMO1	2.46503e-06	up-regulation			IGFBP2	6.64996e-05	up-regulation
FAM64A	2.05002e-06	up-regulation			SPO11	0.0017594	up-regulation			MCF2	2.49119e-06	down-regulation			GYPE	6.7071e-05	up-regulation
FLOT1	2.05034e-06	up-regulation			MFSD5	0.00176021	up-regulation			RPS24	2.50354e-06	down-regulation			GNE	6.80436e-05	down-regulation
ARAP3	2.0588e-06	up-regulation			CNNM3	0.00176855	up-regulation			SLC19A3	2.50432e-06	up-regulation			NEK9	6.81629e-05	down-regulation
ARFRP1	2.08332e-06	up-regulation			CHRNA5	0.00176978	up-regulation			CASP3	2.51984e-06	up-regulation			PNPLA3	6.81988e-05	up-regulation
GUCY1A2	2.08332e-06	up-regulation			HIST1H3J	0.00176978	up-regulation			ABCC4	2.52267e-06	up-regulation			ATP6V1D	6.82983e-05	down-regulation
THAP9	2.08332e-06	up-regulation			SIGLEC8	0.00177287	up-regulation			SFRP5	2.52267e-06	up-regulation			GTPBP3	6.8353e-05	up-regulation
STX18	2.09168e-06	up-regulation			NFKBIL1	0.00178438	up-regulation			SLC19A1	2.52374e-06	up-regulation			CEACAM1	6.84859e-05	up-regulation
RAD17	2.09547e-06	up-regulation			SOX1	0.00179422	up-regulation			RPL22	2.52794e-06	down-regulation			FRY	6.88987e-05	down-regulation
DPY30	2.1158e-06	up-regulation			CALML3	0.00183062	up-regulation			EFCAB2	2.54252e-06	up-regulation			SLC6A8	6.90753e-05	up-regulation
SLCO1C1	2.1158e-06	up-regulation			ZFAND5	0.00184166	down-regulation			PPP5C	2.54809e-06	up-regulation			ADAMTS20	6.93164e-05	up-regulation
VPS72	2.12251e-06	up-regulation			INSIG1	0.00184307	up-regulation			PEX26	2.55381e-06	up-regulation			KCNQ3	6.93221e-05	up-regulation
EIF2AK2	2.12642e-06	up-regulation			GZMA	0.00184967	up-regulation			CKAP4	2.56685e-06	down-regulation			GYG1	6.93677e-05	down-regulation
NR2F6	2.1298e-06	up-regulation			B3GALT4	0.00185303	up-regulation			SYT5	2.58062e-06	up-regulation			ROS1	6.93677e-05	up-regulation
AKAP5	2.18806e-06	up-regulation			E4F1	0.00185303	up-regulation			PELI1	2.58979e-06	up-regulation			RTN2	6.93677e-05	up-regulation
RPP38	2.20631e-06	up-regulation			TNP2	0.00185303	up-regulation			CDK5	2.59049e-06	up-regulation			UBQLN2	6.93713e-05	down-regulation
RPRD1A	2.20631e-06	up-regulation			GEMIN6	0.00185673	up-regulation			OSBPL11	2.59049e-06	up-regulation			PDLIM1	6.94279e-05	down-regulation
SMAD7	2.23793e-06	up-regulation			DDX49	0.00186877	up-regulation			PDZK1	2.62609e-06	up-regulation			TCF12	6.9496e-05	down-regulation
KPNA1	2.2404e-06	up-regulation			NUBPL	0.00187487	up-regulation			PDE11A	2.63605e-06	up-regulation			ABCB11	6.95758e-05	up-regulation
ARHGDIA	2.25197e-06	up-regulation			PYCR1	0.00187538	up-regulation			MFAP2	2.65131e-06	up-regulation			S100G	6.95813e-05	up-regulation
TIMM44	2.25197e-06	up-regulation			ARPC4	0.00187657	up-regulation			RPE65	2.65131e-06	up-regulation			BOK	6.97389e-05	up-regulation
RAB11FIP2	2.26747e-06	up-regulation			DENND2D	0.00187657	up-regulation			ARHGEF11	2.66621e-06	up-regulation			FOXD2	6.97956e-05	up-regulation
DLGAP1	2.27675e-06	up-regulation			MAOB	0.00187657	down-regulation			C3orf36	2.66669e-06	up-regulation			ZAP70	7.12072e-05	up-regulation
PLAC8	2.27675e-06	up-regulation			TARS2	0.00187657	up-regulation			PMCH	2.75158e-06	up-regulation			KISS1	7.15304e-05	up-regulation
HJURP	2.2868e-06	up-regulation			DPM3	0.00188259	up-regulation			KCNE1	2.78077e-06	up-regulation			LUZP1	7.23626e-05	down-regulation
PARP6	2.28693e-06	up-regulation			RAPGEFL1	0.00188259	up-regulation			MAOA	2.81288e-06	down-regulation			LGALS9	7.23634e-05	up-regulation
THNSL1	2.292e-06	up-regulation			SLC20A2	0.00188259	up-regulation			PCCB	2.81288e-06	up-regulation			UBE2D3	7.26078e-05	down-regulation
ZMYM4	2.29867e-06	up-regulation			SIPA1	0.00188458	up-regulation			IQCH	2.81925e-06	up-regulation			POLI	7.29467e-05	down-regulation
DDX52	2.30817e-06	up-regulation			CORO7	0.00189522	up-regulation			CYP39A1	2.82885e-06	down-regulation			NKX3-1	7.32928e-05	down-regulation
RNF32	2.3121e-06	up-regulation			RNF41	0.00189664	up-regulation			ASPH	2.83064e-06	down-regulation			PRDM5	7.35047e-05	down-regulation
BCOR	2.31479e-06	up-regulation			PRKAB1	0.00190756	up-regulation			C18orf25	2.84976e-06	up-regulation			LEFTY2	7.39798e-05	down-regulation
TSPAN14	2.32383e-06	up-regulation			CBFA2T2	0.00191647	up-regulation			AP4M1	2.8535e-06	up-regulation			SORD	7.40007e-05	up-regulation
EPHA1	2.33721e-06	up-regulation			PTPN13	0.00191647	down-regulation			USE1	2.869e-06	up-regulation			GCM2	7.41478e-05	up-regulation
ARF5	2.34339e-06	up-regulation			SYDE1	0.00191647	down-regulation			UBE2O	2.87932e-06	up-regulation			C14orf166	7.45737e-05	down-regulation
APRT	2.34468e-06	up-regulation			USP6NL	0.00191647	up-regulation			IFNA8	2.8839e-06	up-regulation			AKR1B1	7.47013e-05	down-regulation
MOG	2.35185e-06	up-regulation			C6orf10	0.00191717	up-regulation			FOXB1	2.88607e-06	up-regulation			YEATS4	7.48013e-05	up-regulation
DNAJB14	2.35632e-06	up-regulation			ZNF480	0.00191717	up-regulation			TMEM59	2.90544e-06	down-regulation			TNP2	7.48089e-05	up-regulation
CHAF1A	2.36642e-06	up-regulation			SLC25A11	0.00192035	up-regulation			NR1I2	2.92643e-06	up-regulation			PCSK5	7.48885e-05	down-regulation
DAXX	2.36642e-06	up-regulation			CTSS	0.00192307	up-regulation			GPRC5C	2.95523e-06	up-regulation			DHRS11	7.50775e-05	up-regulation
SUV39H2	2.36642e-06	up-regulation			SYT17	0.00193157	up-regulation			FCN2	2.95627e-06	up-regulation			WFDC1	7.53015e-05	up-regulation
POGK	2.36848e-06	up-regulation			RAC3	0.00193484	up-regulation			KCNK13	2.95627e-06	up-regulation			CRY2	7.54144e-05	down-regulation
WBP11	2.37334e-06	up-regulation			COL4A1	0.00194104	up-regulation			REL	2.97404e-06	up-regulation			SNCB	7.60007e-05	up-regulation
ZW10	2.37638e-06	up-regulation			DR1	0.00194301	up-regulation			ADAM17	2.99628e-06	up-regulation			ADAMTS7	7.63098e-05	up-regulation
C2orf83	2.3854e-06	up-regulation			ZNF280B	0.00194917	up-regulation			DLX6	3.00616e-06	up-regulation			PAX4	7.65039e-05	up-regulation
PRKCZ	2.38581e-06	up-regulation			GART	0.00195243	up-regulation			ANKMY1	3.02244e-06	up-regulation			SLC6A12	7.65369e-05	up-regulation
FEN1	2.41414e-06	up-regulation			FABP7	0.00196693	up-regulation			PAQR5	3.0257e-06	up-regulation			HIST1H2AC	7.66983e-05	up-regulation
MRPS10	2.42676e-06	up-regulation			CD48	0.00196695	up-regulation			CFDP1	3.03366e-06	down-regulation			TMBIM6	7.70781e-05	down-regulation
HLA-DPB1	2.43317e-06	up-regulation			TAF12	0.00197687	up-regulation			PER2	3.04588e-06	down-regulation			C3orf36	7.74101e-05	up-regulation
XIAP	2.44291e-06	up-regulation			ZNHIT1	0.00197687	up-regulation			UTY	3.0814e-06	up-regulation			PAEP	7.7466e-05	up-regulation
SAMSN1	2.44517e-06	up-regulation			ABHD3	0.00199129	up-regulation			KPNA5	3.10545e-06	down-regulation			HRG	7.79434e-05	up-regulation
HADH	2.4534e-06	up-regulation			PRAF2	0.00199875	up-regulation			NPY2R	3.15428e-06	up-regulation			LIPG	7.8048e-05	up-regulation
USP10	2.47296e-06	up-regulation			ZWINT	0.00199875	up-regulation			CRYGC	3.15572e-06	up-regulation			SP140	7.81509e-05	up-regulation
STX17	2.48244e-06	up-regulation			HLTF	0.00199955	up-regulation			POLA2	3.15572e-06	up-regulation			EDN1	7.8415e-05	up-regulation
VN1R1	2.48244e-06	up-regulation			ARMCX2	0.00200366	up-regulation			GNRHR	3.16728e-06	up-regulation			NETO2	7.87703e-05	up-regulation
LSM4	2.50546e-06	up-regulation			PLEK	0.00201092	up-regulation			PHKG2	3.19972e-06	up-regulation			GAL	7.904e-05	up-regulation
THSD7A	2.51536e-06	up-regulation			GTF2F2	0.00201466	up-regulation			HIPK2	3.23175e-06	up-regulation			RFC2	7.91108e-05	up-regulation
KCNH6	2.51668e-06	up-regulation			OGDH	0.00201472	up-regulation			GCM2	3.23185e-06	up-regulation			TRMT12	7.91108e-05	up-regulation
TTBK2	2.55099e-06	up-regulation			CLCC1	0.00201629	up-regulation			EN2	3.24468e-06	up-regulation			BTAF1	7.91117e-05	down-regulation
MED1	2.566e-06	up-regulation			GSTP1	0.00201752	up-regulation			BANK1	3.31329e-06	up-regulation			PFKM	7.92576e-05	down-regulation
DNAJC3	2.57972e-06	up-regulation			LLPH	0.00201752	up-regulation			SSSCA1	3.31329e-06	up-regulation			WNT5A	7.9708e-05	down-regulation
SNRPF	2.58287e-06	up-regulation			WDR45	0.00201752	up-regulation			SMPD3	3.33321e-06	down-regulation			CYP11A1	8.15766e-05	down-regulation
GPR88	2.6034e-06	up-regulation			NCOA3	0.00202398	up-regulation			ZNF692	3.3465e-06	up-regulation			SERPIND1	8.17844e-05	down-regulation
PELP1	2.61422e-06	up-regulation			NKX3-1	0.0020327	down-regulation			CPB2	3.41508e-06	up-regulation			LACTB2	8.24421e-05	up-regulation
UQCRC1	2.62977e-06	up-regulation			MSX1	0.0020335	up-regulation			KRT8	3.43029e-06	up-regulation			YBX1	8.24421e-05	down-regulation
DPM3	2.64976e-06	up-regulation			SLC25A22	0.00203569	up-regulation			SYTL2	3.46472e-06	up-regulation			MMRN2	8.30896e-05	up-regulation
ASB8	2.67014e-06	up-regulation			TNFAIP6	0.00204201	up-regulation			ABCB1	3.48455e-06	down-regulation			P2RX4	8.33175e-05	up-regulation
ZNF695	2.68078e-06	up-regulation			SLC7A10	0.00204566	up-regulation			DPH2	3.49822e-06	up-regulation			PRKCH	8.33336e-05	up-regulation
SPR	2.69134e-06	up-regulation			KLRC3	0.00204856	up-regulation			TRNAU1AP	3.51951e-06	up-regulation			TLX1	8.34019e-05	up-regulation
TTN	2.6989e-06	up-regulation			TRPC3	0.00204856	up-regulation			TNP2	3.5365e-06	up-regulation			ICK	8.39689e-05	up-regulation
FAM171A1	2.70813e-06	up-regulation			SLC25A16	0.00205204	up-regulation			FBXL5	3.5556e-06	down-regulation			PRKCI	8.47189e-05	up-regulation
UCK2	2.73204e-06	up-regulation			FGA	0.00205284	up-regulation			PAOX	3.57998e-06	up-regulation			ACYP2	8.47482e-05	up-regulation
UBAP2L	2.77276e-06	up-regulation			FRZB	0.00205284	up-regulation			ALPK3	3.59575e-06	up-regulation			PDYN	8.52784e-05	up-regulation
PEMT	2.77792e-06	up-regulation			PTPN12	0.00205966	up-regulation			CCDC71	3.60205e-06	up-regulation			CDH18	8.57505e-05	up-regulation
MBTD1	2.78295e-06	up-regulation			HOXB9	0.00206098	up-regulation			RAG2	3.6037e-06	up-regulation			SLC4A10	8.57576e-05	up-regulation
LCP2	2.79232e-06	up-regulation			FOXN2	0.00207695	up-regulation			SLC25A31	3.60658e-06	up-regulation			ICOS	8.58246e-05	up-regulation
IL27RA	2.79301e-06	up-regulation			RFC4	0.00209401	up-regulation			FEZF2	3.61495e-06	up-regulation			SHROOM2	8.60008e-05	down-regulation
HRG	2.83018e-06	up-regulation			MOCS3	0.00209522	up-regulation			PAQR6	3.65457e-06	up-regulation			GABRA6	8.61572e-05	up-regulation
CHEK1	2.83079e-06	up-regulation			CLPTM1	0.00210514	up-regulation			FASLG	3.67392e-06	up-regulation			PLA1A	8.63501e-05	up-regulation
PHB	2.84201e-06	up-regulation			GOLGA2	0.00210514	up-regulation			PDAP1	3.68275e-06	up-regulation			CCR7	8.68163e-05	up-regulation
CDH3	2.86959e-06	up-regulation			PRLR	0.00213214	up-regulation			GPATCH4	3.68281e-06	up-regulation			FETUB	8.72006e-05	up-regulation
CHMP1B	2.87674e-06	up-regulation			TMC7	0.00213214	up-regulation			PDE6C	3.68744e-06	up-regulation			KLHL4	8.73233e-05	down-regulation
CDYL	2.88762e-06	up-regulation			FHL1	0.00214052	down-regulation			TMEM19	3.69681e-06	up-regulation			TLR6	8.77247e-05	up-regulation
PI15	2.88762e-06	up-regulation			PLEKHO1	0.00214998	up-regulation			ATF6B	3.71991e-06	up-regulation			NGFR	8.77589e-05	up-regulation
PIGB	2.90251e-06	up-regulation			SUPV3L1	0.00214998	up-regulation			FGB	3.71991e-06	up-regulation			OTUD3	8.78115e-05	down-regulation
PPM1H	2.90251e-06	up-regulation			IKBKB	0.00216381	up-regulation			GABRQ	3.72256e-06	up-regulation			VASP	8.78115e-05	up-regulation
GALNT2	2.90871e-06	up-regulation			NOS3	0.00216381	up-regulation			VPS13C	3.74536e-06	down-regulation			DHX32	8.80929e-05	down-regulation
DDR1	2.93088e-06	up-regulation			PRKAR2B	0.00216381	down-regulation			UBAP2L	3.75654e-06	up-regulation			SLC6A1	8.82146e-05	up-regulation
LMAN2	2.93335e-06	up-regulation			RC3H2	0.00216381	up-regulation			RRAGA	3.78006e-06	down-regulation			DAZAP2	8.82447e-05	down-regulation
PPM1A	2.95184e-06	up-regulation			CAMK1D	0.00216597	up-regulation			LZTS1	3.78429e-06	up-regulation			REV1	8.83389e-05	down-regulation
ITGA3	2.95708e-06	up-regulation			CASP8	0.00217684	up-regulation			AKAP12	3.78488e-06	down-regulation			PLK4	8.86749e-05	up-regulation
CLDN8	2.97708e-06	up-regulation			MAP7D1	0.00218805	up-regulation			TTC26	3.84346e-06	up-regulation			EFEMP2	8.89962e-05	down-regulation
KIF3B	2.97893e-06	up-regulation			IMP4	0.00221379	up-regulation			MFHAS1	3.86851e-06	up-regulation			PPM1H	8.89962e-05	up-regulation
CPSF6	2.99056e-06	up-regulation			PTK7	0.00221637	up-regulation			PPIF	3.86851e-06	up-regulation			VPREB1	8.89962e-05	up-regulation
RNF126	3.01751e-06	up-regulation			FKBP1A	0.00221937	up-regulation			ATAD2	3.87362e-06	up-regulation			IL9	8.98826e-05	up-regulation
NCBP1	3.0215e-06	up-regulation			SEMG2	0.00221937	up-regulation			POLI	3.88196e-06	down-regulation			MTHFS	9.03167e-05	up-regulation
ADIPOR1	3.0232e-06	up-regulation			SLA	0.00224863	up-regulation			EDC3	3.92707e-06	up-regulation			GABARAPL1	9.04656e-05	down-regulation
EIF2B2	3.0232e-06	up-regulation			NSUN7	0.00225254	up-regulation			FNDC4	4.01518e-06	down-regulation			GLI2	9.07565e-05	down-regulation
INTS5	3.03025e-06	up-regulation			ZNF365	0.00225963	up-regulation			SLC6A1	4.05803e-06	up-regulation			VN1R1	9.12934e-05	up-regulation
CCL20	3.03531e-06	up-regulation			SAP30	0.00226852	up-regulation			MTUS1	4.12626e-06	down-regulation			ERC1	9.20887e-05	up-regulation
PRPF4	3.0443e-06	up-regulation			LY86	0.00229513	up-regulation			RGS13	4.1318e-06	up-regulation			STEAP4	9.23691e-05	up-regulation
DDB1	3.04516e-06	up-regulation			ILF2	0.00229728	up-regulation			MPDZ	4.20293e-06	down-regulation			TBRG4	9.33547e-05	up-regulation
CNPY3	3.04908e-06	up-regulation			APOOL	0.00229928	up-regulation			SAA4	4.20293e-06	up-regulation			SYT5	9.34886e-05	up-regulation
SFI1	3.04908e-06	up-regulation			SMARCAL1	0.00230644	up-regulation			SBNO2	4.20746e-06	up-regulation			LRRC47	9.35926e-05	down-regulation
RPS6KA3	3.05918e-06	up-regulation			RABGGTA	0.00233986	up-regulation			BDKRB1	4.26257e-06	down-regulation			CNOT7	9.36705e-05	down-regulation
POLRMT	3.07491e-06	up-regulation			ARF6	0.00234149	up-regulation			ATP5A1	4.29987e-06	down-regulation			NBR1	9.59874e-05	down-regulation
G6PD	3.07653e-06	up-regulation			NOL4	0.00234811	up-regulation			NCOA3	4.29987e-06	up-regulation			CDH15	9.65894e-05	up-regulation
MRPS18B	3.07653e-06	up-regulation			APOL1	0.00236437	up-regulation			HNF4G	4.34925e-06	up-regulation			ZNF280B	9.6733e-05	up-regulation
ECD	3.08821e-06	up-regulation			PTPN3	0.00236656	up-regulation			ZBTB48	4.34925e-06	up-regulation			DGKE	9.70012e-05	up-regulation
DDB2	3.09211e-06	up-regulation			GCAT	0.00237718	up-regulation			CABYR	4.36825e-06	up-regulation			PLSCR3	9.72712e-05	down-regulation
POLE3	3.09211e-06	up-regulation			SLC8A1	0.00237803	up-regulation			SIGLEC5	4.37551e-06	up-regulation			PFN2	9.78601e-05	down-regulation
RUNX2	3.10699e-06	up-regulation			MTHFS	0.00238243	up-regulation			RPA4	4.3889e-06	up-regulation			ABCA12	9.84182e-05	up-regulation
FBXW4	3.10962e-06	up-regulation			SAA2	0.00238354	up-regulation			FBXL8	4.38928e-06	up-regulation			ZNF440	9.84182e-05	up-regulation
PUS3	3.11712e-06	up-regulation			ASCC2	0.00238946	up-regulation			RERE	4.41731e-06	up-regulation			FOXA2	9.84586e-05	up-regulation
TTLL5	3.12279e-06	up-regulation			DPY30	0.00240844	up-regulation			PON3	4.48939e-06	down-regulation			HERC2	9.85873e-05	down-regulation
BCAM	3.13835e-06	up-regulation			ESF1	0.00242363	up-regulation			TFEB	4.51537e-06	up-regulation			MED13	9.86693e-05	down-regulation
RIOK3	3.14887e-06	up-regulation			HOOK1	0.00242363	up-regulation			SSTR2	4.52293e-06	up-regulation			PCDH8	9.86693e-05	up-regulation
SEC24D	3.14887e-06	up-regulation			METRN	0.00242363	up-regulation			KRT12	4.54121e-06	up-regulation			SFRP5	9.86745e-05	up-regulation
WIF1	3.14887e-06	up-regulation			XAB2	0.00242489	up-regulation			FASTKD2	4.6434e-06	up-regulation			GPATCH4	9.8816e-05	up-regulation
TAF6	3.15003e-06	up-regulation			ZNF787	0.00242499	up-regulation			RNF123	4.64719e-06	up-regulation			FBLN2	9.9039e-05	up-regulation
ZCCHC2	3.15003e-06	up-regulation			LAT2	0.00242641	up-regulation			ZNF239	4.67329e-06	up-regulation			LYPD1	9.90653e-05	up-regulation
RMI1	3.15247e-06	up-regulation			CYB5R4	0.00243954	up-regulation			SPRR2C	4.72226e-06	down-regulation			FCER1G	0.000100365	up-regulation
CLEC4M	3.19845e-06	down-regulation			TRPC4AP	0.0024411	up-regulation			FUT3	4.74619e-06	up-regulation			CPEB3	0.000100919	up-regulation
MMP12	3.23254e-06	up-regulation			SPG20	0.00244391	down-regulation			KRTAP9-9	4.74619e-06	up-regulation			GJB5	0.000101025	up-regulation
B4GALT2	3.23562e-06	up-regulation			GIPC1	0.00244565	up-regulation			DGKG	4.76319e-06	up-regulation			ABCA6	0.00010124	down-regulation
NOL12	3.23691e-06	up-regulation			GRAMD4	0.00245037	up-regulation			DMRT1	4.81676e-06	up-regulation			ZCCHC14	0.00010124	down-regulation
HSPB11	3.24255e-06	up-regulation			GSC2	0.00245037	up-regulation			LCP1	4.81676e-06	up-regulation			ZNF41	0.00010124	up-regulation
MFSD5	3.24779e-06	up-regulation			FZD6	0.00246977	up-regulation			SLAMF1	4.81676e-06	up-regulation			CCNO	0.000102523	up-regulation
SLC13A2	3.28562e-06	up-regulation			C9orf40	0.00248457	up-regulation			EPB41L4A	4.88605e-06	up-regulation			ADARB2	0.000103183	up-regulation
IDH3A	3.29367e-06	up-regulation			DAB2	0.00248501	down-regulation			MCTP1	4.88605e-06	up-regulation			EIF4H	0.000103246	down-regulation
TBL3	3.31764e-06	up-regulation			FUZ	0.00249961	up-regulation			DLGAP1	4.88661e-06	up-regulation			GSDMD	0.000103301	up-regulation
CLCC1	3.31807e-06	up-regulation			MED18	0.00251499	up-regulation			NAV2	4.88666e-06	up-regulation			KLRC4	0.00010354	up-regulation
SLFN12	3.3448e-06	up-regulation			DNAJC3	0.00253234	up-regulation			CACNA1E	4.90737e-06	up-regulation			ITGB2	0.00010382	up-regulation
DUSP11	3.3496e-06	up-regulation			ACTL6A	0.00255611	up-regulation			BATF	4.91204e-06	up-regulation			AVIL	0.000103939	up-regulation
PCSK1N	3.38349e-06	up-regulation			GFI1B	0.00255611	up-regulation			COL13A1	5.10488e-06	up-regulation			YKT6	0.000104671	up-regulation
FBXL4	3.39203e-06	up-regulation			THSD7A	0.00255611	up-regulation			GJB5	5.10488e-06	up-regulation			NTAN1	0.000106206	down-regulation
DNM1L	3.44375e-06	up-regulation			RBBP4	0.00256067	up-regulation			PRKCZ	5.14424e-06	up-regulation			POLQ	0.00010636	up-regulation
MYH1	3.45035e-06	up-regulation			COL15A1	0.00258012	up-regulation			ATP6V1C1	5.19013e-06	up-regulation			PKIG	0.000106657	down-regulation
PCDHGA8	3.45035e-06	up-regulation			LAMA2	0.00258819	down-regulation			ICOS	5.21689e-06	up-regulation			BCL2A1	0.000107386	up-regulation
RNASE6	3.45035e-06	up-regulation			SERPINB5	0.00259999	up-regulation			BCL2A1	5.22147e-06	up-regulation			TMED9	0.00010746	down-regulation
SLC5A12	3.45291e-06	up-regulation			KRI1	0.0026172	up-regulation			KRT37	5.28536e-06	up-regulation			MAP2K6	0.000110353	up-regulation
DNAJB1	3.46201e-06	up-regulation			CBX4	0.00261921	up-regulation			AGAP1	5.33536e-06	up-regulation			HTR2C	0.000110522	up-regulation
ARFGAP2	3.46363e-06	up-regulation			CLIP4	0.00263341	down-regulation			KCNQ1	5.33536e-06	up-regulation			APEX2	0.000111214	up-regulation
MRPL19	3.46363e-06	up-regulation			VAPA	0.00263552	down-regulation			CNTN5	5.34232e-06	up-regulation			AGMAT	0.000111795	up-regulation
GUF1	3.47535e-06	up-regulation			ARSA	0.00265896	up-regulation			ENO3	5.41751e-06	up-regulation			MMP20	0.000112114	up-regulation
AKAP1	3.4821e-06	up-regulation			GSDMD	0.00266233	up-regulation			DNAJC11	5.4244e-06	up-regulation			PRKACA	0.000112623	down-regulation
CSAD	3.50318e-06	up-regulation			RBPMS	0.00266233	down-regulation			CSRP3	5.4522e-06	up-regulation			GZMH	0.000112664	up-regulation
INHBC	3.50318e-06	up-regulation			L1CAM	0.00266913	up-regulation			ADAMTS7	5.48621e-06	up-regulation			FZD2	0.000112701	up-regulation
QRSL1	3.5154e-06	up-regulation			LSM14B	0.00266913	up-regulation			AKAP7	5.48621e-06	down-regulation			CDC25A	0.00011383	up-regulation
PRPF38B	3.52836e-06	up-regulation			OLFM4	0.00266913	up-regulation			DENND2D	5.49562e-06	up-regulation			TSPAN2	0.000114658	up-regulation
TTC19	3.55002e-06	up-regulation			SMARCC2	0.00268115	up-regulation			LCN1	5.50056e-06	up-regulation			CST1	0.000114673	up-regulation
MOCS3	3.55564e-06	up-regulation			CFLAR	0.00268552	up-regulation			MSRB2	5.53569e-06	down-regulation			CCNJ	0.000116041	up-regulation
SDHB	3.56157e-06	up-regulation			IRF2	0.00269788	up-regulation			QTRT1	5.56929e-06	up-regulation			LSM14A	0.000116466	down-regulation
UBIAD1	3.56236e-06	up-regulation			RNF43	0.00270497	up-regulation			CEACAM8	5.64124e-06	up-regulation			LILRA4	0.000116582	up-regulation
MFAP5	3.62108e-06	up-regulation			TTC26	0.00270994	up-regulation			LPGAT1	5.64124e-06	up-regulation			CA11	0.000116987	down-regulation
APLP2	3.63599e-06	up-regulation			PON3	0.00271264	down-regulation			MAPKAPK2	5.65033e-06	up-regulation			GEMIN6	0.000117147	up-regulation
GAA	3.65971e-06	up-regulation			HLA-DQB1	0.00274091	up-regulation			CSF1	5.72698e-06	up-regulation			JUND	0.000117661	down-regulation
RNPEP	3.65971e-06	up-regulation			GIMAP6	0.00274357	up-regulation			PSMD3	5.72698e-06	up-regulation			CACNA1S	0.000117993	up-regulation
WDR46	3.67373e-06	up-regulation			PRPF39	0.00275459	up-regulation			ERG	5.75731e-06	up-regulation			TBCCD1	0.000117993	up-regulation
RPA3	3.67466e-06	up-regulation			SRPK2	0.00275774	up-regulation			TRAF2	5.77504e-06	up-regulation			USH2A	0.000118081	up-regulation
GRAMD1C	3.68988e-06	up-regulation			SLC25A1	0.00276008	up-regulation			ANKRD2	5.78581e-06	up-regulation			CCDC102B	0.000118396	up-regulation
OXSM	3.70937e-06	up-regulation			HAPLN1	0.00277074	up-regulation			OSBPL3	5.82078e-06	up-regulation			MS4A12	0.000119023	up-regulation
CACNA2D3	3.72617e-06	up-regulation			FASTKD2	0.00277096	up-regulation			TCP11	5.82078e-06	up-regulation			RPS4Y1	0.000122379	down-regulation
LNPEP	3.74079e-06	up-regulation			C6orf106	0.00277256	up-regulation			DCUN1D1	5.8289e-06	up-regulation			GPR78	0.000123182	up-regulation
PFKFB2	3.74079e-06	up-regulation			DMP1	0.00278135	up-regulation			RCE1	5.83343e-06	up-regulation			HNRNPC	0.000123412	down-regulation
COMMD4	3.76911e-06	up-regulation			P2RY10	0.00278572	up-regulation			NCF2	5.88245e-06	up-regulation			LIPF	0.000123968	up-regulation
OXSR1	3.79008e-06	up-regulation			SLC22A2	0.00278605	up-regulation			UCK2	5.88245e-06	up-regulation			RFC5	0.000124016	up-regulation
UBTF	3.80699e-06	up-regulation			LRRC17	0.00279812	down-regulation			TGFBR2	5.89897e-06	down-regulation			ARHGAP25	0.000124599	down-regulation
MRPL48	3.82157e-06	up-regulation			ENPP4	0.00280126	up-regulation			PTPRCAP	5.90444e-06	up-regulation			BEGAIN	0.000124784	down-regulation
ADAP2	3.85527e-06	up-regulation			GYPE	0.00280414	up-regulation			TRAF3IP3	5.92411e-06	up-regulation			PECAM1	0.000124898	up-regulation
IFI44	3.8573e-06	up-regulation			SLAMF1	0.00280414	up-regulation			CLIC3	5.93225e-06	up-regulation			TIPARP	0.000125732	down-regulation
ASTN2	3.85833e-06	up-regulation			ATP2B3	0.00282542	up-regulation			GDF11	5.96403e-06	up-regulation			ORM2	0.000127868	up-regulation
MBNL1	3.85833e-06	up-regulation			CAMK1G	0.00283059	down-regulation			SS18	5.99053e-06	up-regulation			USP47	0.00012869	down-regulation
SLC30A5	3.85833e-06	up-regulation			RPP40	0.00284266	up-regulation			PHLDA3	5.99966e-06	up-regulation			THRB	0.000128722	up-regulation
TPPP3	3.8782e-06	up-regulation			CLDN8	0.00285187	up-regulation			RPL36	6.03164e-06	down-regulation			LANCL1	0.000129397	down-regulation
WWP1	3.9372e-06	up-regulation			SHMT1	0.00285187	up-regulation			IL2RG	6.03916e-06	up-regulation			EIF3M	0.000129522	down-regulation
PLGLB1	3.96366e-06	up-regulation			IFI6	0.00286268	up-regulation			SENP3	6.09658e-06	up-regulation			LXN	0.000129522	down-regulation
BCKDHB	3.96724e-06	up-regulation			APOL6	0.00286585	up-regulation			LYN	6.10809e-06	up-regulation			TTYH1	0.000129522	up-regulation
NSUN7	3.97561e-06	up-regulation			ZCCHC10	0.00286585	up-regulation			PTPRO	6.14311e-06	down-regulation			CENPF	0.00012999	up-regulation
PEX14	3.97561e-06	up-regulation			VCAN	0.00286838	up-regulation			PADI2	6.15052e-06	up-regulation			TRAF4	0.000130007	up-regulation
HCFC1R1	3.99413e-06	up-regulation			CAMTA1	0.00287236	up-regulation			NCALD	6.19063e-06	up-regulation			SERPINI2	0.000130178	up-regulation
CLK3	4.02874e-06	up-regulation			MAP3K11	0.00287843	up-regulation			GPR3	6.20319e-06	up-regulation			SLC16A6	0.000131199	up-regulation
CRELD1	4.04766e-06	up-regulation			PRSS16	0.00288289	up-regulation			GNG4	6.24044e-06	down-regulation			EFHC2	0.00013185	up-regulation
LYPLA1	4.04766e-06	up-regulation			PLA2G12A	0.00288769	up-regulation			NUBPL	6.24044e-06	up-regulation			LAMB3	0.000131922	up-regulation
C11orf57	4.06016e-06	up-regulation			RHOH	0.00289128	up-regulation			GJA1	6.24505e-06	down-regulation			ALDH4A1	0.000132556	up-regulation
CORO7	4.10001e-06	up-regulation			TOM1L1	0.00289128	up-regulation			PPIL6	6.27027e-06	up-regulation			DOK3	0.000133576	up-regulation
SAC3D1	4.12161e-06	up-regulation			ADK	0.00290438	up-regulation			LAMA3	6.29537e-06	up-regulation			NSMAF	0.000133698	down-regulation
TROAP	4.14174e-06	up-regulation			RAI2	0.00291911	up-regulation			SPA17	6.35623e-06	up-regulation			SLC4A3	0.000133698	down-regulation
RIT1	4.15573e-06	up-regulation			DDA1	0.0029227	up-regulation			LIG1	6.41314e-06	up-regulation			TARS2	0.000134769	up-regulation
PGS1	4.18672e-06	up-regulation			ZEB1	0.00292638	down-regulation			GALK1	6.43887e-06	up-regulation			BOP1	0.000135627	up-regulation
RNF170	4.18672e-06	up-regulation			CDC25A	0.00294268	up-regulation			SPATS2	6.48334e-06	up-regulation			MPRIP	0.000136034	down-regulation
FCGR2A	4.20698e-06	up-regulation			RGS19	0.00294268	up-regulation			GABRG2	6.66024e-06	up-regulation			FAM172A	0.000136102	down-regulation
GPI	4.20698e-06	up-regulation			C7	0.00294553	down-regulation			MAGOHB	6.68911e-06	up-regulation			SLC39A6	0.0001374	down-regulation
PLAG1	4.20698e-06	up-regulation			GEMIN7	0.00294553	up-regulation			CDT1	6.71215e-06	up-regulation			DCLK1	0.00013785	down-regulation
C15orf39	4.20823e-06	up-regulation			SCMH1	0.00294981	up-regulation			MRPS28	6.71215e-06	up-regulation			OR1A2	0.000138248	up-regulation
CPSF3L	4.24727e-06	up-regulation			SERPINC1	0.00295131	up-regulation			TSKS	6.73026e-06	up-regulation			IFI44L	0.000138343	up-regulation
IL12B	4.24772e-06	up-regulation			RHBDD3	0.00295419	up-regulation			ITGB5	6.73345e-06	down-regulation			PLAU	0.000139719	up-regulation
CENPB	4.25027e-06	up-regulation			GADD45G	0.00295576	down-regulation			TOX3	6.73345e-06	up-regulation			MGST3	0.000141404	down-regulation
FMR1	4.25027e-06	up-regulation			RPL18	0.0029951	down-regulation			RECQL5	6.74651e-06	up-regulation			MLLT11	0.000141404	down-regulation
GPR19	4.31655e-06	up-regulation			GMNN	0.0029967	up-regulation			UPK3A	6.77524e-06	up-regulation			CHRDL1	0.000141878	down-regulation
C1orf27	4.32482e-06	up-regulation			BLM	0.00300214	up-regulation			PPP2R3B	6.83102e-06	up-regulation			DLX6	0.000144268	up-regulation
ATXN2L	4.34063e-06	up-regulation			RNF44	0.00301298	up-regulation			CCRL2	7.04946e-06	up-regulation			QPCT	0.000144268	up-regulation
C14orf93	4.37883e-06	up-regulation			APOLD1	0.00301539	up-regulation			SPAG5	7.06301e-06	up-regulation			FBN1	0.00014466	down-regulation
RASA2	4.41619e-06	up-regulation			MKLN1	0.00301635	up-regulation			DNAJB5	7.06563e-06	up-regulation			ANKRD11	0.000145016	down-regulation
RGS4	4.41619e-06	down-regulation			DPP3	0.00301872	up-regulation			COCH	7.13655e-06	up-regulation			SIRT1	0.000145207	down-regulation
UFD1L	4.44022e-06	up-regulation			SAR1B	0.00301872	up-regulation			HRAS	7.23778e-06	up-regulation			AMDHD2	0.000147226	up-regulation
[truncated: 8,180 more rows]
